# Supplementary material for: Differences in local population history at the finest level: the case of the Estonian population
Source: Eur J Hum Genet. 2020 Jul 25;28(11):1580–91. doi: 10.1038/s41431-020-0699-4 (PMC7575549; doi:10.1038/s41431-020-0699-4)
Supplement: Supplementary file 1 — Version with tracked changes [file 41431_2020_699_MOESM1_ESM.xlsx]

## Sheet: Table S1.1
Table S1.1. Distribution of samples from the entire dataset among different Estonian counties according to birth place
For each county total number of samples, number of samples from the R50+ panel and from major towns are provided
"No Info" referres to samples with no information of birth place available
Region	County	Category	N
North-West	Harjumaa	Total	405
		R50+	22
		Tallinn city	334
	Raplamaa	Total	55
		R50+	23
		Rapla town	21
	Järvamaa	Total	94
		R50+	24
		Paide	55
	Läänemaa	Total	58
		R50+	9
		Haapsalu town	34
	Hiiumaa	Total	27
		R50+	6
		Kärdla town	15
	Saaremaa	Total	35
		R50+	12
		Kuressaare town	18
North-East	Lääne-Virumaa	Total	180
		R50+	45
		Rakvere town	67
		Tapa town	23
	Ida-Virumaa	Total	113
		R50+	18
		Kohtla-Järve town	46
		Narva town	9
		Jõhvi town	5
	Jõgevamaa	Total	181
		R50+	57
		Jõgeva town	46
South-West	Pärnumaa	Total	139
		R50+	45
		Pärnu town	62
	Viljandimaa	Total	188
		R50+	49
		Viljandi town	85
South-East	Tartumaa	Total	359
		R50+	40
		Tartu town	256
		Elva town	25
	Valgamaa	Total	123
		R50+	27
		Valga town	60
	Põlvamaa	Total	102
		R50+	39
		Põlva town	27
	Võrumaa	Total	148
		R50+	52
		Võru town	63
No Info	No Info	Total	98
		R50+	0
	Grand total		2305

## Sheet: Table S1.2
Table S1.2. Non-Estonian samples used for Principal Component Analysis
List of references is provided below
Samples with "Outliers" PCA status were identifed as outliers during the smartPCA run and removed
Sample ID	Population	PCA Status	Region	Reference	Data type	Platform
belarusian23vp	Belarusians	Included	Eastern Europe	Behar et al. 2013	Microarray	Illumina
belarusian29zp	Belarusians	Included	Eastern Europe	Behar et al. 2013	Microarray	Illumina
belarusian45vp	Belarusians	Included	Eastern Europe	Kushniarevich et al. 2015	Microarray	Illumina
belarusian47zp	Belarusians	Included	Eastern Europe	Behar et al. 2013	Microarray	Illumina
belarusian50vp	Belarusians	Included	Eastern Europe	Behar et al. 2013	Microarray	Illumina
belorus1	Belarusians	Included	Eastern Europe	Behar et al. 2010	Microarray	Illumina
belorus10	Belarusians	Included	Eastern Europe	Behar et al. 2010	Microarray	Illumina
belorus2	Belarusians	Included	Eastern Europe	Behar et al. 2010	Microarray	Illumina
belorus3	Belarusians	Included	Eastern Europe	Behar et al. 2010	Microarray	Illumina
belorus4	Belarusians	Included	Eastern Europe	Behar et al. 2010	Microarray	Illumina
belorus5	Belarusians	Included	Eastern Europe	Behar et al. 2010	Microarray	Illumina
belorus6	Belarusians	Included	Eastern Europe	Behar et al. 2010	Microarray	Illumina
belorus7	Belarusians	Included	Eastern Europe	Behar et al. 2010	Microarray	Illumina
belorus8	Belarusians	Included	Eastern Europe	Behar et al. 2010	Microarray	Illumina
belorus9	Belarusians	Included	Eastern Europe	Behar et al. 2013	Microarray	Illumina
GS000014324-ASM	Belarusians	Included	Eastern Europe	Pagani et al. 2016	Sequencing	Complete Genomics
GS000014351-ASM	Belarusians	Included	Eastern Europe	Pagani et al. 2016	Sequencing	Complete Genomics
GS000016104-ASM	Belarusians	Included	Eastern Europe	Pagani et al. 2016	Sequencing	Complete Genomics
GS000035241-ASM	Belarusians	Included	Eastern Europe	Pagani et al. 2016	Sequencing	Complete Genomics
GS000016903-ASM	Latvians	Included	Eastern Europe	Pagani et al. 2016	Sequencing	Complete Genomics
GS000035027-ASM	Latvians	Included	Eastern Europe	Pagani et al. 2016	Sequencing	Complete Genomics
GS000035148-ASM	Latvians	Included	Eastern Europe	Pagani et al. 2016	Sequencing	Complete Genomics
latvian22J5	Latvians	Included	Eastern Europe	Kushniarevich et al. 2015	Microarray	Illumina
latvian51E3	Latvians	Included	Eastern Europe	Tambets et al. 2018	Microarray	Illumina
latvian54A2	Latvians	Included	Eastern Europe	Kushniarevich et al. 2015	Microarray	Illumina
latvian54F2	Latvians	Included	Eastern Europe	Kushniarevich et al. 2015	Microarray	Illumina
latvian54H7	Latvians	Included	Eastern Europe	Kushniarevich et al. 2015	Microarray	Illumina
latvian58C6	Latvians	Included	Eastern Europe	Kushniarevich et al. 2015	Microarray	Illumina
latvian58C8	Latvians	Included	Eastern Europe	Kushniarevich et al. 2015	Microarray	Illumina
GS000016904-ASM	Lithuanians	Included	Eastern Europe	Pagani et al. 2016	Sequencing	Complete Genomics
GS000016905-ASM	Lithuanians	Included	Eastern Europe	Pagani et al. 2016	Sequencing	Complete Genomics
GS000035040-ASM	Lithuanians	Included	Eastern Europe	Pagani et al. 2016	Sequencing	Complete Genomics
lithuania1	Lithuanians	Included	Eastern Europe	Behar et al. 2010	Microarray	Illumina
lithuania10	Lithuanians	Included	Eastern Europe	Behar et al. 2010	Microarray	Illumina
lithuania2	Lithuanians	Included	Eastern Europe	Behar et al. 2010	Microarray	Illumina
lithuania3	Lithuanians	Included	Eastern Europe	Behar et al. 2010	Microarray	Illumina
lithuania4	Lithuanians	Included	Eastern Europe	Behar et al. 2010	Microarray	Illumina
lithuania5	Lithuanians	Included	Eastern Europe	Behar et al. 2010	Microarray	Illumina
lithuania6	Lithuanians	Included	Eastern Europe	Behar et al. 2010	Microarray	Illumina
lithuania7	Lithuanians	Included	Eastern Europe	Behar et al. 2010	Microarray	Illumina
lithuania8	Lithuanians	Included	Eastern Europe	Behar et al. 2010	Microarray	Illumina
lithuania9	Lithuanians	Included	Eastern Europe	Behar et al. 2010	Microarray	Illumina
GS000013698-ASM	Mordvins	Included	Eastern Europe	Pagani et al. 2016	Sequencing	Complete Genomics
GS000014330-ASM	Mordvins	Included	Eastern Europe	Pagani et al. 2016	Sequencing	Complete Genomics
GS000015874-ASM	Mordvins	Included	Eastern Europe	Pagani et al. 2016	Sequencing	Complete Genomics
GS000015869-ASM	Poles	Included	Eastern Europe	Pagani et al. 2016	Sequencing	Complete Genomics
GS000016372-ASM	Poles	Included	Eastern Europe	Personal genomes project (PGP)	Sequencing	Complete Genomics
GS000016888-ASM	Poles	Included	Eastern Europe	Pagani et al. 2016	Sequencing	Complete Genomics
GS000016889-ASM	Poles	Included	Eastern Europe	Pagani et al. 2016	Sequencing	Complete Genomics
GS000016890-ASM	Poles	Included	Eastern Europe	Pagani et al. 2016	Sequencing	Complete Genomics
LP6005592-DNA_E02	Poles	Included	Eastern Europe	Mallick et al. 2016	Sequencing	Illumina
Poland132	Poles	Included	Eastern Europe	Behar et al. 2013	Microarray	Illumina
Poland133	Poles	Included	Eastern Europe	Behar et al. 2013	Microarray	Illumina
Poland135	Poles	Included	Eastern Europe	Tambets et al. 2018	Microarray	Illumina
Poland136	Poles	Included	Eastern Europe	Behar et al. 2013	Microarray	Illumina
Poland138	Poles	Included	Eastern Europe	Behar et al. 2013	Microarray	Illumina
Poland140	Poles	Included	Eastern Europe	Behar et al. 2013	Microarray	Illumina
Poland142	Poles	Included	Eastern Europe	Behar et al. 2013	Microarray	Illumina
Poland143	Poles	Included	Eastern Europe	Behar et al. 2013	Microarray	Illumina
Poland148	Poles	Included	Eastern Europe	Tambets et al. 2018	Microarray	Illumina
Poland149	Poles	Included	Eastern Europe	Tambets et al. 2018	Microarray	Illumina
Poland151	Poles	Included	Eastern Europe	Tambets et al. 2018	Microarray	Illumina
Pole_Poland1	Poles	Included	Eastern Europe	Behar et al. 2013	Microarray	Illumina
Pole_Poland11	Poles	Included	Eastern Europe	Behar et al. 2013	Microarray	Illumina
Pole_Poland2	Poles	Included	Eastern Europe	Behar et al. 2013	Microarray	Illumina
Pole_Poland3	Poles	Included	Eastern Europe	Behar et al. 2013	Microarray	Illumina
Pole_Poland5	Poles	Included	Eastern Europe	Behar et al. 2013	Microarray	Illumina
Pole_Poland6	Poles	Included	Eastern Europe	Behar et al. 2013	Microarray	Illumina
Pole_Poland9	Poles	Included	Eastern Europe	Behar et al. 2013	Microarray	Illumina
GS000016796-ASM	Russians (Central/South)	Included	Eastern Europe	Pagani et al. 2016	Sequencing	Complete Genomics
GS000016797-ASM	Russians (Central/South)	Included	Eastern Europe	Pagani et al. 2016	Sequencing	Complete Genomics
GS000016819-ASM	Russians (Central/South)	Included	Eastern Europe	Pagani et al. 2016	Sequencing	Complete Genomics
GS000017202-ASM	Russians (Central/South)	Included	Eastern Europe	Pagani et al. 2016	Sequencing	Complete Genomics
Russia_Smol303	Russians (Central/South)	Included	Eastern Europe	Yunusbayev et al. 2015	Microarray	Illumina
Russia_Smol304	Russians (Central/South)	Included	Eastern Europe	Yunusbayev et al. 2015	Microarray	Illumina
Russia_Smol312	Russians (Central/South)	Included	Eastern Europe	Yunusbayev et al. 2015	Microarray	Illumina
Russia_Smol339	Russians (Central/South)	Included	Eastern Europe	Yunusbayev et al. 2015	Microarray	Illumina
Russia_Smol345	Russians (Central/South)	Included	Eastern Europe	Yunusbayev et al. 2015	Microarray	Illumina
Russia_Smol349	Russians (Central/South)	Included	Eastern Europe	Yunusbayev et al. 2015	Microarray	Illumina
Russia_Smol350	Russians (Central/South)	Included	Eastern Europe	Yunusbayev et al. 2015	Microarray	Illumina
Russia_Tver415	Russians (Central/South)	Included	Eastern Europe	Yunusbayev et al. 2015	Microarray	Illumina
Russia_Tver418	Russians (Central/South)	Included	Eastern Europe	Yunusbayev et al. 2015	Microarray	Illumina
Russia_Tver442	Russians (Central/South)	Included	Eastern Europe	Yunusbayev et al. 2015	Microarray	Illumina
Russia_Tver472	Russians (Central/South)	Included	Eastern Europe	Yunusbayev et al. 2015	Microarray	Illumina
RussianKursk15	Russians (Central/South)	Included	Eastern Europe	Yunusbayev et al. 2015	Microarray	Illumina
RussianKursk18	Russians (Central/South)	Included	Eastern Europe	Yunusbayev et al. 2015	Microarray	Illumina
russianKursk6	Russians (Central/South)	Included	Eastern Europe	Yunusbayev et al. 2015	Microarray	Illumina
RussianKursk9	Russians (Central/South)	Included	Eastern Europe	Yunusbayev et al. 2015	Microarray	Illumina
russianOrjol1	Russians (Central/South)	Included	Eastern Europe	Yunusbayev et al. 2015	Microarray	Illumina
russianOrjol100	Russians (Central/South)	Included	Eastern Europe	Yunusbayev et al. 2015	Microarray	Illumina
RussianOrjol34	Russians (Central/South)	Included	Eastern Europe	Yunusbayev et al. 2015	Microarray	Illumina
RussianOrjol45	Russians (Central/South)	Included	Eastern Europe	Yunusbayev et al. 2015	Microarray	Illumina
russianOrjol56	Russians (Central/South)	Included	Eastern Europe	Yunusbayev et al. 2015	Microarray	Illumina
russianOrjol78	Russians (Central/South)	Included	Eastern Europe	Yunusbayev et al. 2015	Microarray	Illumina
russianOrjol89	Russians (Central/South)	Included	Eastern Europe	Yunusbayev et al. 2015	Microarray	Illumina
russianVoron101	Russians (Central/South)	Included	Eastern Europe	Yunusbayev et al. 2015	Microarray	Illumina
RussianVoron103	Russians (Central/South)	Included	Eastern Europe	Yunusbayev et al. 2015	Microarray	Illumina
RussianVoron105	Russians (Central/South)	Included	Eastern Europe	Yunusbayev et al. 2015	Microarray	Illumina
RussianVoron107	Russians (Central/South)	Included	Eastern Europe	Yunusbayev et al. 2015	Microarray	Illumina
GS000013756-ASM	Russians (North)	Included	Eastern Europe	Pagani et al. 2016	Sequencing	Complete Genomics
GS000014416-ASM	Russians (North)	Included	Eastern Europe	Pagani et al. 2016	Sequencing	Complete Genomics
GS000035242-ASM	Russians (North)	Included	Eastern Europe	Pagani et al. 2016	Sequencing	Complete Genomics
HGDP00879	Russians (North)	Included	Eastern Europe	Li et al. 2008	Microarray	Illumina
HGDP00880	Russians (North)	Included	Eastern Europe	Li et al. 2008	Microarray	Illumina
HGDP00881	Russians (North)	Included	Eastern Europe	Li et al. 2008	Microarray	Illumina
HGDP00882	Russians (North)	Included	Eastern Europe	Li et al. 2008	Microarray	Illumina
HGDP00883	Russians (North)	Included	Eastern Europe	Li et al. 2008	Microarray	Illumina
HGDP00884	Russians (North)	Included	Eastern Europe	Li et al. 2008	Microarray	Illumina
HGDP00885	Russians (North)	Included	Eastern Europe	Li et al. 2008	Microarray	Illumina
HGDP00886	Russians (North)	Included	Eastern Europe	Li et al. 2008	Microarray	Illumina
HGDP00887	Russians (North)	Included	Eastern Europe	Li et al. 2008	Microarray	Illumina
HGDP00888	Russians (North)	Included	Eastern Europe	Li et al. 2008	Microarray	Illumina
HGDP00889	Russians (North)	Included	Eastern Europe	Li et al. 2008	Microarray	Illumina
HGDP00890	Russians (North)	Included	Eastern Europe	Li et al. 2008	Microarray	Illumina
HGDP00891	Russians (North)	Included	Eastern Europe	Li et al. 2008	Microarray	Illumina
HGDP00892	Russians (North)	Included	Eastern Europe	Li et al. 2008	Microarray	Illumina
HGDP00893	Russians (North)	Included	Eastern Europe	Li et al. 2008	Microarray	Illumina
HGDP00894	Russians (North)	Included	Eastern Europe	Li et al. 2008	Microarray	Illumina
HGDP00895	Russians (North)	Included	Eastern Europe	Li et al. 2008	Microarray	Illumina
HGDP00896	Russians (North)	Included	Eastern Europe	Li et al. 2008	Microarray	Illumina
HGDP00897	Russians (North)	Included	Eastern Europe	Li et al. 2008	Microarray	Illumina
HGDP00898	Russians (North)	Included	Eastern Europe	Li et al. 2008	Microarray	Illumina
HGDP00899	Russians (North)	Included	Eastern Europe	Li et al. 2008	Microarray	Illumina
HGDP00900	Russians (North)	Included	Eastern Europe	Li et al. 2008	Microarray	Illumina
HGDP00901	Russians (North)	Included	Eastern Europe	Li et al. 2008	Microarray	Illumina
HGDP00902	Russians (North)	Included	Eastern Europe	Li et al. 2008	Microarray	Illumina
HGDP00903	Russians (North)	Included	Eastern Europe	Li et al. 2008	Microarray	Illumina
LP6005441-DNA_G10	Russians (North)	Included	Eastern Europe	Mallick et al. 2016	Sequencing	Illumina
LP6005441-DNA_H10	Russians (North)	Included	Eastern Europe	Mallick et al. 2016	Sequencing	Illumina
RusArch305	Russians (North)	Included	Eastern Europe	Yunusbayev et al. 2015	Microarray	Illumina
RusPinega1	Russians (North)	Included	Eastern Europe	Kushniarevich et al. 2015	Microarray	Illumina
RusPinega17	Russians (North)	Included	Eastern Europe	Kushniarevich et al. 2015	Microarray	Illumina
RusPinega20	Russians (North)	Included	Eastern Europe	Kushniarevich et al. 2015	Microarray	Illumina
RusPinega9	Russians (North)	Included	Eastern Europe	Kushniarevich et al. 2015	Microarray	Illumina
Russia_Kostr120	Russians (North)	Included	Eastern Europe	Yunusbayev et al. 2015	Microarray	Illumina
Russia_Kostr128	Russians (North)	Included	Eastern Europe	Yunusbayev et al. 2015	Microarray	Illumina
Russia_Kostr138	Russians (North)	Included	Eastern Europe	Yunusbayev et al. 2015	Microarray	Illumina
Russia_Kostr149	Russians (North)	Included	Eastern Europe	Yunusbayev et al. 2015	Microarray	Illumina
Russia_Kostr151	Russians (North)	Included	Eastern Europe	Yunusbayev et al. 2015	Microarray	Illumina
Russia_Kostr170	Russians (North)	Included	Eastern Europe	Yunusbayev et al. 2015	Microarray	Illumina
GS000013755-ASM	Ukrainians	Included	Eastern Europe	Pagani et al. 2016	Sequencing	Complete Genomics
GS000035121-ASM	Ukrainians	Included	Eastern Europe	Pagani et al. 2016	Sequencing	Complete Genomics
GS000035174-ASM	Ukrainians	Included	Eastern Europe	Pagani et al. 2016	Sequencing	Complete Genomics
GS000035175-ASM	Ukrainians	Included	Eastern Europe	Pagani et al. 2016	Sequencing	Complete Genomics
GS000035176-ASM	Ukrainians	Included	Eastern Europe	Pagani et al. 2016	Sequencing	Complete Genomics
GS000035177-ASM	Ukrainians	Included	Eastern Europe	Pagani et al. 2016	Sequencing	Complete Genomics
GS000035178-ASM	Ukrainians	Included	Eastern Europe	Pagani et al. 2016	Sequencing	Complete Genomics
Ukraine130	Ukrainians	Included	Eastern Europe	Yunusbayev et al. 2012	Microarray	Illumina
Ukraine133	Ukrainians	Included	Eastern Europe	Yunusbayev et al. 2012	Microarray	Illumina
Ukraine136	Ukrainians	Included	Eastern Europe	Yunusbayev et al. 2012	Microarray	Illumina
Ukraine141	Ukrainians	Included	Eastern Europe	Yunusbayev et al. 2012	Microarray	Illumina
Ukraine94	Ukrainians	Included	Eastern Europe	Yunusbayev et al. 2012	Microarray	Illumina
Ukraine97	Ukrainians	Included	Eastern Europe	Yunusbayev et al. 2012	Microarray	Illumina
UkrainePol19	Ukrainians	Included	Eastern Europe	Yunusbayev et al. 2012	Microarray	Illumina
UkrainePol25	Ukrainians	Included	Eastern Europe	Yunusbayev et al. 2012	Microarray	Illumina
UkrBel614	Ukrainians	Included	Eastern Europe	Yunusbayev et al. 2012	Microarray	Illumina
UkrBel618	Ukrainians	Included	Eastern Europe	Yunusbayev et al. 2012	Microarray	Illumina
UkrBel620	Ukrainians	Included	Eastern Europe	Yunusbayev et al. 2012	Microarray	Illumina
UkrBel622	Ukrainians	Included	Eastern Europe	Yunusbayev et al. 2012	Microarray	Illumina
UkrBel733	Ukrainians	Included	Eastern Europe	Yunusbayev et al. 2012	Microarray	Illumina
UkrBel736	Ukrainians	Included	Eastern Europe	Yunusbayev et al. 2012	Microarray	Illumina
UkrLv215	Ukrainians	Included	Eastern Europe	Yunusbayev et al. 2012	Microarray	Illumina
UkrLv223	Ukrainians	Included	Eastern Europe	Yunusbayev et al. 2012	Microarray	Illumina
UkrLv226	Ukrainians	Included	Eastern Europe	Yunusbayev et al. 2012	Microarray	Illumina
UkrLv228	Ukrainians	Included	Eastern Europe	Yunusbayev et al. 2012	Microarray	Illumina
UkrLv237	Ukrainians	Included	Eastern Europe	Yunusbayev et al. 2012	Microarray	Illumina
UkrLv240	Ukrainians	Included	Eastern Europe	Yunusbayev et al. 2012	Microarray	Illumina
Finland101	Finns	Included	Northern Europe	Tambets et al. 2018	Microarray	Illumina
Finland106	Finns	Included	Northern Europe	Tambets et al. 2018	Microarray	Illumina
Finland109	Finns	Included	Northern Europe	Tambets et al. 2018	Microarray	Illumina
Finland111	Finns	Included	Northern Europe	Tambets et al. 2018	Microarray	Illumina
Finland117	Finns	Included	Northern Europe	Tambets et al. 2018	Microarray	Illumina
Finland118	Finns	Included	Northern Europe	Tambets et al. 2018	Microarray	Illumina
Finland119	Finns	Included	Northern Europe	Tambets et al. 2018	Microarray	Illumina
Finland65	Finns	Included	Northern Europe	Tambets et al. 2018	Microarray	Illumina
Finland67	Finns	Included	Northern Europe	Tambets et al. 2018	Microarray	Illumina
Finland69	Finns	Included	Northern Europe	Tambets et al. 2018	Microarray	Illumina
Finland74	Finns	Included	Northern Europe	Tambets et al. 2018	Microarray	Illumina
Finland78	Finns	Included	Northern Europe	Tambets et al. 2018	Microarray	Illumina
Finland84	Finns	Included	Northern Europe	Tambets et al. 2018	Microarray	Illumina
Finland94	Finns	Included	Northern Europe	Tambets et al. 2018	Microarray	Illumina
Finland95	Finns	Included	Northern Europe	Tambets et al. 2018	Microarray	Illumina
Finland97	Finns	Included	Northern Europe	Tambets et al. 2018	Microarray	Illumina
GS000016894-ASM	Finns	Included	Northern Europe	Pagani et al. 2016	Sequencing	Complete Genomics
GS000016895-ASM	Finns	Included	Northern Europe	Pagani et al. 2016	Sequencing	Complete Genomics
GS000018756-ASM	Finns	Included	Northern Europe	Pagani et al. 2016	Sequencing	Complete Genomics
HG00177	Finns	Included	Northern Europe	1000 Genome Project Phase3	Sequencing	Illumina
HG00269	Finns	Included	Northern Europe	1000 Genome Project Phase3	Sequencing	Illumina
HG00272	Finns	Included	Northern Europe	1000 Genome Project Phase3	Sequencing	Illumina
HG00276	Finns	Included	Northern Europe	1000 Genome Project Phase3	Sequencing	Illumina
HG00281	Finns	Included	Northern Europe	1000 Genome Project Phase3	Sequencing	Illumina
HG00284	Finns	Included	Northern Europe	1000 Genome Project Phase3	Sequencing	Illumina
HG00285	Finns	Included	Northern Europe	1000 Genome Project Phase3	Sequencing	Illumina
HG00306	Finns	Included	Northern Europe	1000 Genome Project Phase3	Sequencing	Illumina
HG00311	Finns	Included	Northern Europe	1000 Genome Project Phase3	Sequencing	Illumina
HG00318	Finns	Included	Northern Europe	1000 Genome Project Phase3	Sequencing	Illumina
HG00320	Finns	Included	Northern Europe	1000 Genome Project Phase3	Sequencing	Illumina
HG00323	Finns	Included	Northern Europe	1000 Genome Project Phase3	Sequencing	Illumina
HG00325	Finns	Included	Northern Europe	1000 Genome Project Phase3	Sequencing	Illumina
HG00328	Finns	Included	Northern Europe	1000 Genome Project Phase3	Sequencing	Illumina
HG00331	Finns	Included	Northern Europe	1000 Genome Project Phase3	Sequencing	Illumina
HG00343	Finns	Included	Northern Europe	1000 Genome Project Phase3	Sequencing	Illumina
HG00349	Finns	Included	Northern Europe	1000 Genome Project Phase3	Sequencing	Illumina
HG00351	Finns	Included	Northern Europe	1000 Genome Project Phase3	Sequencing	Illumina
HG00360	Finns	Included	Northern Europe	1000 Genome Project Phase3	Sequencing	Illumina
HG00362	Finns	Included	Northern Europe	1000 Genome Project Phase3	Sequencing	Illumina
HG00364	Finns	Included	Northern Europe	1000 Genome Project Phase3	Sequencing	Illumina
HG00367	Finns	Included	Northern Europe	1000 Genome Project Phase3	Sequencing	Illumina
HG00371	Finns	Included	Northern Europe	1000 Genome Project Phase3	Sequencing	Illumina
HG00379	Finns	Included	Northern Europe	1000 Genome Project Phase3	Sequencing	Illumina
HG00381	Finns	Included	Northern Europe	1000 Genome Project Phase3	Sequencing	Illumina
LP6005442-DNA_C10	Finns	Included	Northern Europe	Mallick et al. 2016	Sequencing	Illumina
LP6005442-DNA_D10	Finns	Included	Northern Europe	Mallick et al. 2016	Sequencing	Illumina
LP6005592-DNA_A02	Finns	Included	Northern Europe	Mallick et al. 2016	Sequencing	Illumina
SAMEA104038805	Finns	Included	Northern Europe	Illumina-Polaris Diversity Panel	Sequencing	Illumina
SAMEA104038806	Finns	Included	Northern Europe	Illumina-Polaris Diversity Panel	Sequencing	Illumina
SAMEA104038820	Finns	Included	Northern Europe	Illumina-Polaris Diversity Panel	Sequencing	Illumina
SAMEA104038843	Finns	Included	Northern Europe	Illumina-Polaris Diversity Panel	Sequencing	Illumina
SAMEA104038845	Finns	Included	Northern Europe	Illumina-Polaris Diversity Panel	Sequencing	Illumina
SAMEA104038855	Finns	Included	Northern Europe	Illumina-Polaris Diversity Panel	Sequencing	Illumina
SAMEA104038858	Finns	Included	Northern Europe	Illumina-Polaris Diversity Panel	Sequencing	Illumina
SAMEA104038883	Finns	Included	Northern Europe	Illumina-Polaris Diversity Panel	Sequencing	Illumina
SAMEA104038899	Finns	Included	Northern Europe	Illumina-Polaris Diversity Panel	Sequencing	Illumina
SAMEA104038904	Finns	Included	Northern Europe	Illumina-Polaris Diversity Panel	Sequencing	Illumina
SAMEA104038909	Finns	Included	Northern Europe	Illumina-Polaris Diversity Panel	Sequencing	Illumina
SAMEA104038910	Finns	Included	Northern Europe	Illumina-Polaris Diversity Panel	Sequencing	Illumina
SAMEA104038919	Finns	Included	Northern Europe	Illumina-Polaris Diversity Panel	Sequencing	Illumina
SAMEA104038936	Finns	Included	Northern Europe	Illumina-Polaris Diversity Panel	Sequencing	Illumina
GS000013765-ASM	Karelians	Included	Northern Europe	Pagani et al. 2016	Sequencing	Complete Genomics
GS000016970-ASM	Karelians	Included	Northern Europe	Pagani et al. 2016	Sequencing	Complete Genomics
GS000035149-ASM	Karelians	Included	Northern Europe	Pagani et al. 2016	Sequencing	Complete Genomics
karelia1	Karelians	Included	Northern Europe	Yunusbayev et al. 2015	Microarray	Illumina
karelia11	Karelians	Included	Northern Europe	Yunusbayev et al. 2015	Microarray	Illumina
karelia12	Karelians	Included	Northern Europe	Yunusbayev et al. 2015	Microarray	Illumina
karelia13	Karelians	Included	Northern Europe	Yunusbayev et al. 2015	Microarray	Illumina
karelia14	Karelians	Included	Northern Europe	Yunusbayev et al. 2015	Microarray	Illumina
karelia15	Karelians	Included	Northern Europe	Yunusbayev et al. 2015	Microarray	Illumina
karelia2	Karelians	Included	Northern Europe	Yunusbayev et al. 2015	Microarray	Illumina
karelia3	Karelians	Included	Northern Europe	Yunusbayev et al. 2015	Microarray	Illumina
karelia4	Karelians	Included	Northern Europe	Yunusbayev et al. 2015	Microarray	Illumina
karelia5	Karelians	Included	Northern Europe	Yunusbayev et al. 2015	Microarray	Illumina
karelia6	Karelians	Included	Northern Europe	Yunusbayev et al. 2015	Microarray	Illumina
karelia8	Karelians	Included	Northern Europe	Yunusbayev et al. 2015	Microarray	Illumina
karelia9	Karelians	Included	Northern Europe	Yunusbayev et al. 2015	Microarray	Illumina
GS000015878-ASM	Vepsas	Included	Northern Europe	Pagani et al. 2016	Sequencing	Complete Genomics
GS000016971-ASM	Vepsas	Included	Northern Europe	Pagani et al. 2016	Sequencing	Complete Genomics
GS000017632-ASM	Vepsas	Included	Northern Europe	Pagani et al. 2016	Sequencing	Complete Genomics
GS000035244-ASM	Vepsas	Included	Northern Europe	Pagani et al. 2016	Sequencing	Complete Genomics
vepsa1	Vepsas	Included	Northern Europe	Yunusbayev et al. 2015	Microarray	Illumina
vepsa10	Vepsas	Included	Northern Europe	Yunusbayev et al. 2015	Microarray	Illumina
vepsa19	Vepsas	Included	Northern Europe	Yunusbayev et al. 2015	Microarray	Illumina
vepsa34	Vepsas	Included	Northern Europe	Yunusbayev et al. 2015	Microarray	Illumina
vepsa46	Vepsas	Included	Northern Europe	Yunusbayev et al. 2015	Microarray	Illumina
vepsa50	Vepsas	Included	Northern Europe	Tambets et al. 2018	Microarray	Illumina
vepsa55	Vepsas	Included	Northern Europe	Yunusbayev et al. 2015	Microarray	Illumina
vepsa59	Vepsas	Included	Northern Europe	Yunusbayev et al. 2015	Microarray	Illumina
vepsa61	Vepsas	Included	Northern Europe	Yunusbayev et al. 2015	Microarray	Illumina
vepsa64	Vepsas	Included	Northern Europe	Yunusbayev et al. 2015	Microarray	Illumina
GS000011739-ASM	English	Included	Western Europe	Personal genomes project (PGP)	Sequencing	Complete Genomics
GS000016441-ASM	English	Included	Western Europe	Personal genomes project (PGP)	Sequencing	Complete Genomics
HG00099	English	Included	Western Europe	1000 Genome Project Phase3	Sequencing	Illumina
HG00101	English	Included	Western Europe	1000 Genome Project Phase3	Sequencing	Illumina
HG00107	English	Included	Western Europe	1000 Genome Project Phase3	Sequencing	Illumina
HG00109	English	Included	Western Europe	1000 Genome Project Phase3	Sequencing	Illumina
HG00111	English	Included	Western Europe	1000 Genome Project Phase3	Sequencing	Illumina
HG00117	English	Included	Western Europe	1000 Genome Project Phase3	Sequencing	Illumina
HG00120	English	Included	Western Europe	1000 Genome Project Phase3	Sequencing	Illumina
HG00123	English	Included	Western Europe	1000 Genome Project Phase3	Sequencing	Illumina
HG00125	English	Included	Western Europe	1000 Genome Project Phase3	Sequencing	Illumina
HG00129	English	Included	Western Europe	1000 Genome Project Phase3	Sequencing	Illumina
HG00139	English	Included	Western Europe	1000 Genome Project Phase3	Sequencing	Illumina
HG00146	English	Included	Western Europe	1000 Genome Project Phase3	Sequencing	Illumina
HG00159	English	Included	Western Europe	1000 Genome Project Phase3	Sequencing	Illumina
HG00160	English	Included	Western Europe	1000 Genome Project Phase3	Sequencing	Illumina
HG00233	English	Included	Western Europe	1000 Genome Project Phase3	Sequencing	Illumina
HG00237	English	Included	Western Europe	1000 Genome Project Phase3	Sequencing	Illumina
HG00242	English	Included	Western Europe	1000 Genome Project Phase3	Sequencing	Illumina
HG00246	English	Included	Western Europe	1000 Genome Project Phase3	Sequencing	Illumina
HG00255	English	Included	Western Europe	1000 Genome Project Phase3	Sequencing	Illumina
HG00256	English	Included	Western Europe	1000 Genome Project Phase3	Sequencing	Illumina
HG00261	English	Included	Western Europe	1000 Genome Project Phase3	Sequencing	Illumina
HG00263	English	Included	Western Europe	1000 Genome Project Phase3	Sequencing	Illumina
HG00265	English	Included	Western Europe	1000 Genome Project Phase3	Sequencing	Illumina
HG01789	English	Included	Western Europe	1000 Genome Project Phase3	Sequencing	Illumina
HG02215	English	Included	Western Europe	1000 Genome Project Phase3	Sequencing	Illumina
LP6005442-DNA_E10	English	Included	Western Europe	Mallick et al. 2016	Sequencing	Illumina
LP6005442-DNA_F10	English	Included	Western Europe	Mallick et al. 2016	Sequencing	Illumina
SAMEA104038794	English	Included	Western Europe	Illumina-Polaris Diversity Panel	Sequencing	Illumina
SAMEA104038824	English	Included	Western Europe	Illumina-Polaris Diversity Panel	Sequencing	Illumina
SAMEA104038827	English	Included	Western Europe	Illumina-Polaris Diversity Panel	Sequencing	Illumina
SAMEA104038850	English	Included	Western Europe	Illumina-Polaris Diversity Panel	Sequencing	Illumina
SAMEA104038854	English	Included	Western Europe	Illumina-Polaris Diversity Panel	Sequencing	Illumina
SAMEA104038864	English	Included	Western Europe	Illumina-Polaris Diversity Panel	Sequencing	Illumina
SAMEA104038872	English	Included	Western Europe	Illumina-Polaris Diversity Panel	Sequencing	Illumina
SAMEA104038877	English	Included	Western Europe	Illumina-Polaris Diversity Panel	Sequencing	Illumina
SAMEA104038881	English	Included	Western Europe	Illumina-Polaris Diversity Panel	Sequencing	Illumina
SAMEA104038884	English	Included	Western Europe	Illumina-Polaris Diversity Panel	Sequencing	Illumina
SAMEA104038891	English	Included	Western Europe	Illumina-Polaris Diversity Panel	Sequencing	Illumina
SAMEA104038907	English	Included	Western Europe	Illumina-Polaris Diversity Panel	Sequencing	Illumina
SAMEA104038908	English	Included	Western Europe	Illumina-Polaris Diversity Panel	Sequencing	Illumina
SAMEA104038911	English	Included	Western Europe	Illumina-Polaris Diversity Panel	Sequencing	Illumina
SAMEA104038924	English	Included	Western Europe	Illumina-Polaris Diversity Panel	Sequencing	Illumina
SAMEA104038933	English	Included	Western Europe	Illumina-Polaris Diversity Panel	Sequencing	Illumina
GS000015229-ASM	French	Included	Western Europe	Personal genomes project (PGP)	Sequencing	Complete Genomics
HGDP00511	French	Included	Western Europe	Li et al. 2008	Microarray	Illumina
HGDP00512	French	Included	Western Europe	Li et al. 2008	Microarray	Illumina
HGDP00513	French	Included	Western Europe	Li et al. 2008	Microarray	Illumina
HGDP00514	French	Included	Western Europe	Li et al. 2008	Microarray	Illumina
HGDP00515	French	Included	Western Europe	Li et al. 2008	Microarray	Illumina
HGDP00516	French	Included	Western Europe	Li et al. 2008	Microarray	Illumina
HGDP00517	French	Included	Western Europe	Li et al. 2008	Microarray	Illumina
HGDP00518	French	Included	Western Europe	Li et al. 2008	Microarray	Illumina
HGDP00519	French	Included	Western Europe	Li et al. 2008	Microarray	Illumina
HGDP00520	French	Included	Western Europe	Li et al. 2008	Microarray	Illumina
HGDP00521	French	Included	Western Europe	Li et al. 2008	Microarray	Illumina
HGDP00522	French	Included	Western Europe	Li et al. 2008	Microarray	Illumina
HGDP00523	French	Included	Western Europe	Li et al. 2008	Microarray	Illumina
HGDP00524	French	Included	Western Europe	Li et al. 2008	Microarray	Illumina
HGDP00525	French	Included	Western Europe	Li et al. 2008	Microarray	Illumina
HGDP00526	French	Included	Western Europe	Li et al. 2008	Microarray	Illumina
HGDP00527	French	Included	Western Europe	Li et al. 2008	Microarray	Illumina
HGDP00528	French	Included	Western Europe	Li et al. 2008	Microarray	Illumina
HGDP00529	French	Included	Western Europe	Li et al. 2008	Microarray	Illumina
HGDP00530	French	Included	Western Europe	Li et al. 2008	Microarray	Illumina
HGDP00531	French	Included	Western Europe	Li et al. 2008	Microarray	Illumina
HGDP00532	French	Included	Western Europe	Li et al. 2008	Microarray	Illumina
HGDP00533	French	Included	Western Europe	Li et al. 2008	Microarray	Illumina
HGDP00534	French	Included	Western Europe	Li et al. 2008	Microarray	Illumina
HGDP00535	French	Included	Western Europe	Li et al. 2008	Microarray	Illumina
HGDP00536	French	Included	Western Europe	Li et al. 2008	Microarray	Illumina
HGDP00537	French	Included	Western Europe	Li et al. 2008	Microarray	Illumina
HGDP00538	French	Included	Western Europe	Li et al. 2008	Microarray	Illumina
HGDP00539	French	Included	Western Europe	Li et al. 2008	Microarray	Illumina
LP6005441-DNA_A05	French	Included	Western Europe	Mallick et al. 2016	Sequencing	Illumina
LP6005441-DNA_B05	French	Included	Western Europe	Mallick et al. 2016	Sequencing	Illumina
SS6004468	French	Included	Western Europe	Mallick et al. 2016	Sequencing	Illumina
German2	Germans	Included	Western Europe	Yunusbayev et al. 2015	Microarray	Illumina
German7	Germans	Included	Western Europe	Tambets et al. 2018	Microarray	Illumina
German9	Germans	Included	Western Europe	Yunusbayev et al. 2015	Microarray	Illumina
GS000011812-ASM	Germans	Included	Western Europe	Personal genomes project (PGP)	Sequencing	Complete Genomics
GS000016891-ASM	Germans	Included	Western Europe	Pagani et al. 2016	Sequencing	Complete Genomics
GS000016892-ASM	Germans	Included	Western Europe	Pagani et al. 2016	Sequencing	Complete Genomics
GS000016893-ASM	Germans	Included	Western Europe	Pagani et al. 2016	Sequencing	Complete Genomics
GS000015181-ASM	Hungarians	Included	Western Europe	Personal genomes project (PGP)	Sequencing	Complete Genomics
GS000016901-ASM	Hungarians	Included	Western Europe	Pagani et al. 2016	Sequencing	Complete Genomics
GS000016902-ASM	Hungarians	Included	Western Europe	Pagani et al. 2016	Sequencing	Complete Genomics
hungary10	Hungarians	Included	Western Europe	Behar et al. 2010	Microarray	Illumina
hungary11	Hungarians	Included	Western Europe	Behar et al. 2010	Microarray	Illumina
hungary12	Hungarians	Included	Western Europe	Behar et al. 2010	Microarray	Illumina
hungary13	Hungarians	Included	Western Europe	Behar et al. 2010	Microarray	Illumina
hungary14	Hungarians	Included	Western Europe	Behar et al. 2010	Microarray	Illumina
hungary15	Hungarians	Included	Western Europe	Behar et al. 2010	Microarray	Illumina
hungary16	Hungarians	Included	Western Europe	Behar et al. 2010	Microarray	Illumina
hungary17	Hungarians	Included	Western Europe	Behar et al. 2010	Microarray	Illumina
hungary18	Hungarians	Included	Western Europe	Behar et al. 2010	Microarray	Illumina
hungary19	Hungarians	Included	Western Europe	Behar et al. 2010	Microarray	Illumina
hungary2	Hungarians	Included	Western Europe	Behar et al. 2010	Microarray	Illumina
hungary20	Hungarians	Included	Western Europe	Behar et al. 2010	Microarray	Illumina
hungary3	Hungarians	Included	Western Europe	Behar et al. 2010	Microarray	Illumina
hungary4	Hungarians	Included	Western Europe	Behar et al. 2010	Microarray	Illumina
hungary5	Hungarians	Included	Western Europe	Behar et al. 2010	Microarray	Illumina
hungary6	Hungarians	Included	Western Europe	Behar et al. 2010	Microarray	Illumina
hungary7	Hungarians	Included	Western Europe	Behar et al. 2010	Microarray	Illumina
hungary8	Hungarians	Included	Western Europe	Behar et al. 2010	Microarray	Illumina
hungary9	Hungarians	Included	Western Europe	Behar et al. 2010	Microarray	Illumina
LP6005442-DNA_A08	Hungarians	Included	Western Europe	Mallick et al. 2016	Sequencing	Illumina
LP6005442-DNA_B08	Hungarians	Included	Western Europe	Mallick et al. 2016	Sequencing	Illumina
NA20502-200-37-ASM	Italians	Included	Western Europe	Drmanac et al. 2010	Sequencing	Complete Genomics
NA20503	Italians	Included	Western Europe	1000 Genome Project Phase3	Sequencing	Illumina
NA20508	Italians	Included	Western Europe	1000 Genome Project Phase3	Sequencing	Illumina
NA20509	Italians	Included	Western Europe	1000 Genome Project Phase3	Sequencing	Illumina
NA20509-200-37-ASM	Italians	Included	Western Europe	Drmanac et al. 2010	Sequencing	Complete Genomics
NA20510-200-37-ASM	Italians	Included	Western Europe	Drmanac et al. 2010	Sequencing	Complete Genomics
NA20511-200-37-ASM	Italians	Included	Western Europe	Drmanac et al. 2010	Sequencing	Complete Genomics
NA20519	Italians	Included	Western Europe	1000 Genome Project Phase3	Sequencing	Illumina
NA20520	Italians	Included	Western Europe	1000 Genome Project Phase3	Sequencing	Illumina
NA20524	Italians	Included	Western Europe	1000 Genome Project Phase3	Sequencing	Illumina
NA20530	Italians	Included	Western Europe	1000 Genome Project Phase3	Sequencing	Illumina
NA20540	Italians	Included	Western Europe	1000 Genome Project Phase3	Sequencing	Illumina
NA20754	Italians	Included	Western Europe	1000 Genome Project Phase3	Sequencing	Illumina
NA20764	Italians	Included	Western Europe	1000 Genome Project Phase3	Sequencing	Illumina
NA20765	Italians	Included	Western Europe	1000 Genome Project Phase3	Sequencing	Illumina
NA20766	Italians	Included	Western Europe	1000 Genome Project Phase3	Sequencing	Illumina
NA20769	Italians	Included	Western Europe	1000 Genome Project Phase3	Sequencing	Illumina
NA20770	Italians	Included	Western Europe	1000 Genome Project Phase3	Sequencing	Illumina
NA20778	Italians	Included	Western Europe	1000 Genome Project Phase3	Sequencing	Illumina
NA20792	Italians	Included	Western Europe	1000 Genome Project Phase3	Sequencing	Illumina
NA20799	Italians	Included	Western Europe	1000 Genome Project Phase3	Sequencing	Illumina
NA20802	Italians	Included	Western Europe	1000 Genome Project Phase3	Sequencing	Illumina
NA20803	Italians	Included	Western Europe	1000 Genome Project Phase3	Sequencing	Illumina
NA20805	Italians	Included	Western Europe	1000 Genome Project Phase3	Sequencing	Illumina
NA20806	Italians	Included	Western Europe	1000 Genome Project Phase3	Sequencing	Illumina
NA20807	Italians	Included	Western Europe	1000 Genome Project Phase3	Sequencing	Illumina
NA20808	Italians	Included	Western Europe	1000 Genome Project Phase3	Sequencing	Illumina
NA20813	Italians	Included	Western Europe	1000 Genome Project Phase3	Sequencing	Illumina
NA20822	Italians	Included	Western Europe	1000 Genome Project Phase3	Sequencing	Illumina
HG01501	Spanish	Included	Western Europe	1000 Genome Project Phase3	Sequencing	Illumina
HG01510	Spanish	Included	Western Europe	1000 Genome Project Phase3	Sequencing	Illumina
HG01516	Spanish	Included	Western Europe	1000 Genome Project Phase3	Sequencing	Illumina
HG01519	Spanish	Included	Western Europe	1000 Genome Project Phase3	Sequencing	Illumina
HG01521	Spanish	Included	Western Europe	1000 Genome Project Phase3	Sequencing	Illumina
HG01527	Spanish	Included	Western Europe	1000 Genome Project Phase3	Sequencing	Illumina
HG01528	Spanish	Included	Western Europe	1000 Genome Project Phase3	Sequencing	Illumina
HG01537	Spanish	Included	Western Europe	1000 Genome Project Phase3	Sequencing	Illumina
HG01607	Spanish	Included	Western Europe	1000 Genome Project Phase3	Sequencing	Illumina
HG01615	Spanish	Included	Western Europe	1000 Genome Project Phase3	Sequencing	Illumina
HG01619	Spanish	Included	Western Europe	1000 Genome Project Phase3	Sequencing	Illumina
HG01668	Spanish	Included	Western Europe	1000 Genome Project Phase3	Sequencing	Illumina
HG01673	Spanish	Included	Western Europe	1000 Genome Project Phase3	Sequencing	Illumina
HG01676	Spanish	Included	Western Europe	1000 Genome Project Phase3	Sequencing	Illumina
HG01699	Spanish	Included	Western Europe	1000 Genome Project Phase3	Sequencing	Illumina
HG01700	Spanish	Included	Western Europe	1000 Genome Project Phase3	Sequencing	Illumina
HG01709	Spanish	Included	Western Europe	1000 Genome Project Phase3	Sequencing	Illumina
HG01756	Spanish	Included	Western Europe	1000 Genome Project Phase3	Sequencing	Illumina
HG01757	Spanish	Included	Western Europe	1000 Genome Project Phase3	Sequencing	Illumina
HG01762	Spanish	Included	Western Europe	1000 Genome Project Phase3	Sequencing	Illumina
HG01767	Spanish	Included	Western Europe	1000 Genome Project Phase3	Sequencing	Illumina
HG01775	Spanish	Included	Western Europe	1000 Genome Project Phase3	Sequencing	Illumina
HG02221	Spanish	Included	Western Europe	1000 Genome Project Phase3	Sequencing	Illumina
HG02232	Spanish	Included	Western Europe	1000 Genome Project Phase3	Sequencing	Illumina
HG02235	Spanish	Included	Western Europe	1000 Genome Project Phase3	Sequencing	Illumina
LP6005442-DNA_A11	Spanish	Included	Western Europe	Mallick et al. 2016	Sequencing	Illumina
LP6005442-DNA_B11	Spanish	Included	Western Europe	Mallick et al. 2016	Sequencing	Illumina
SAMEA104038797	Spanish	Included	Western Europe	Illumina-Polaris Diversity Panel	Sequencing	Illumina
SAMEA104038798	Spanish	Included	Western Europe	Illumina-Polaris Diversity Panel	Sequencing	Illumina
SAMEA104038817	Spanish	Included	Western Europe	Illumina-Polaris Diversity Panel	Sequencing	Illumina
SAMEA104038829	Spanish	Included	Western Europe	Illumina-Polaris Diversity Panel	Sequencing	Illumina
SAMEA104038830	Spanish	Included	Western Europe	Illumina-Polaris Diversity Panel	Sequencing	Illumina
SAMEA104038833	Spanish	Included	Western Europe	Illumina-Polaris Diversity Panel	Sequencing	Illumina
SAMEA104038835	Spanish	Included	Western Europe	Illumina-Polaris Diversity Panel	Sequencing	Illumina
SAMEA104038838	Spanish	Included	Western Europe	Illumina-Polaris Diversity Panel	Sequencing	Illumina
SAMEA104038839	Spanish	Included	Western Europe	Illumina-Polaris Diversity Panel	Sequencing	Illumina
SAMEA104038846	Spanish	Included	Western Europe	Illumina-Polaris Diversity Panel	Sequencing	Illumina
SAMEA104038851	Spanish	Included	Western Europe	Illumina-Polaris Diversity Panel	Sequencing	Illumina
SAMEA104038874	Spanish	Included	Western Europe	Illumina-Polaris Diversity Panel	Sequencing	Illumina
SAMEA104038888	Spanish	Included	Western Europe	Illumina-Polaris Diversity Panel	Sequencing	Illumina
SAMEA104038895	Spanish	Included	Western Europe	Illumina-Polaris Diversity Panel	Sequencing	Illumina
SAMEA104038901	Spanish	Included	Western Europe	Illumina-Polaris Diversity Panel	Sequencing	Illumina
SAMEA104038902	Spanish	Included	Western Europe	Illumina-Polaris Diversity Panel	Sequencing	Illumina
SAMEA104038912	Spanish	Included	Western Europe	Illumina-Polaris Diversity Panel	Sequencing	Illumina
SAMEA104038918	Spanish	Included	Western Europe	Illumina-Polaris Diversity Panel	Sequencing	Illumina
SAMEA104038926	Spanish	Included	Western Europe	Illumina-Polaris Diversity Panel	Sequencing	Illumina
SAMEA104038930	Spanish	Included	Western Europe	Illumina-Polaris Diversity Panel	Sequencing	Illumina
GS000035109-ASM	Swedes	Included	Western Europe	Pagani et al. 2016	Sequencing	Complete Genomics
GS000035240-ASM	Swedes	Included	Western Europe	Pagani et al. 2016	Sequencing	Complete Genomics
Sweden1	Swedes	Included	Western Europe	Behar et al. 2013	Microarray	Illumina
Sweden10	Swedes	Included	Western Europe	Behar et al. 2013	Microarray	Illumina
Sweden11	Swedes	Included	Western Europe	Behar et al. 2013	Microarray	Illumina
Sweden12	Swedes	Included	Western Europe	Behar et al. 2013	Microarray	Illumina
Sweden13	Swedes	Included	Western Europe	Behar et al. 2013	Microarray	Illumina
Sweden15	Swedes	Included	Western Europe	Behar et al. 2013	Microarray	Illumina
Sweden16	Swedes	Included	Western Europe	Behar et al. 2013	Microarray	Illumina
Sweden17	Swedes	Included	Western Europe	Behar et al. 2013	Microarray	Illumina
Sweden18	Swedes	Included	Western Europe	Behar et al. 2013	Microarray	Illumina
Sweden2	Swedes	Included	Western Europe	Behar et al. 2013	Microarray	Illumina
Sweden20	Swedes	Included	Western Europe	Behar et al. 2013	Microarray	Illumina
Sweden3	Swedes	Included	Western Europe	Behar et al. 2013	Microarray	Illumina
Sweden4	Swedes	Included	Western Europe	Behar et al. 2013	Microarray	Illumina
Sweden5	Swedes	Included	Western Europe	Behar et al. 2013	Microarray	Illumina
Sweden6	Swedes	Included	Western Europe	Behar et al. 2013	Microarray	Illumina
Sweden7	Swedes	Included	Western Europe	Behar et al. 2013	Microarray	Illumina
Sweden8	Swedes	Included	Western Europe	Behar et al. 2013	Microarray	Illumina
Sweden9	Swedes	Included	Western Europe	Behar et al. 2013	Microarray	Illumina
Poland135	Poles	Outlier	Eastern Europe	Tambets et al. 2018	Microarray	Illumina
Poland136	Poles	Outlier	Eastern Europe	Behar et al. 2013	Microarray	Illumina
HGDP00887	Russians (North)	Outlier	Eastern Europe	Li et al. 2008	Microarray	Illumina
HGDP00903	Russians (North)	Outlier	Eastern Europe	Li et al. 2008	Microarray	Illumina
LP6005441-DNA_G10	Russians (North)	Outlier	Eastern Europe	Mallick et al. 2016	Sequencing	Illumina
LP6005441-DNA_H10	Russians (North)	Outlier	Eastern Europe	Mallick et al. 2016	Sequencing	Illumina
RusPinega1	Russians (North)	Outlier	Eastern Europe	Kushniarevich et al. 2015	Microarray	Illumina
RusPinega17	Russians (North)	Outlier	Eastern Europe	Kushniarevich et al. 2015	Microarray	Illumina
HG00284	Finns	Outlier	Northern Europe	1000 Genome Project Phase3	Sequencing	Illumina
HG00351	Finns	Outlier	Northern Europe	1000 Genome Project Phase3	Sequencing	Illumina
HG00360	Finns	Outlier	Northern Europe	1000 Genome Project Phase3	Sequencing	Illumina
HG00371	Finns	Outlier	Northern Europe	1000 Genome Project Phase3	Sequencing	Illumina
LP6005442-DNA_C10	Finns	Outlier	Northern Europe	Mallick et al. 2016	Sequencing	Illumina
LP6005592-DNA_A02	Finns	Outlier	Northern Europe	Mallick et al. 2016	Sequencing	Illumina
SAMEA104038806	Finns	Outlier	Northern Europe	Illumina-Polaris Diversity Panel	Sequencing	Illumina
SAMEA104038820	Finns	Outlier	Northern Europe	Illumina-Polaris Diversity Panel	Sequencing	Illumina
SAMEA104038855	Finns	Outlier	Northern Europe	Illumina-Polaris Diversity Panel	Sequencing	Illumina
SAMEA104038858	Finns	Outlier	Northern Europe	Illumina-Polaris Diversity Panel	Sequencing	Illumina
karelia11	Karelians	Outlier	Northern Europe	Yunusbayev et al. 2015	Microarray	Illumina
karelia15	Karelians	Outlier	Northern Europe	Yunusbayev et al. 2015	Microarray	Illumina
vepsa50	Vepsas	Outlier	Northern Europe	Tambets et al. 2018	Microarray	Illumina
vepsa59	Vepsas	Outlier	Northern Europe	Yunusbayev et al. 2015	Microarray	Illumina
HG00101	English	Outlier	Western Europe	1000 Genome Project Phase3	Sequencing	Illumina
HG00107	English	Outlier	Western Europe	1000 Genome Project Phase3	Sequencing	Illumina
HG00109	English	Outlier	Western Europe	1000 Genome Project Phase3	Sequencing	Illumina
HG00117	English	Outlier	Western Europe	1000 Genome Project Phase3	Sequencing	Illumina
HG00120	English	Outlier	Western Europe	1000 Genome Project Phase3	Sequencing	Illumina
HG00139	English	Outlier	Western Europe	1000 Genome Project Phase3	Sequencing	Illumina
HG00256	English	Outlier	Western Europe	1000 Genome Project Phase3	Sequencing	Illumina
SAMEA104038850	English	Outlier	Western Europe	Illumina-Polaris Diversity Panel	Sequencing	Illumina
SAMEA104038854	English	Outlier	Western Europe	Illumina-Polaris Diversity Panel	Sequencing	Illumina
SAMEA104038864	English	Outlier	Western Europe	Illumina-Polaris Diversity Panel	Sequencing	Illumina
SAMEA104038877	English	Outlier	Western Europe	Illumina-Polaris Diversity Panel	Sequencing	Illumina
SAMEA104038884	English	Outlier	Western Europe	Illumina-Polaris Diversity Panel	Sequencing	Illumina
SAMEA104038907	English	Outlier	Western Europe	Illumina-Polaris Diversity Panel	Sequencing	Illumina
SAMEA104038911	English	Outlier	Western Europe	Illumina-Polaris Diversity Panel	Sequencing	Illumina
SAMEA104038933	English	Outlier	Western Europe	Illumina-Polaris Diversity Panel	Sequencing	Illumina
HGDP00511	French	Outlier	Western Europe	Li et al. 2008	Microarray	Illumina
HGDP00526	French	Outlier	Western Europe	Li et al. 2008	Microarray	Illumina
HGDP00530	French	Outlier	Western Europe	Li et al. 2008	Microarray	Illumina
HGDP00532	French	Outlier	Western Europe	Li et al. 2008	Microarray	Illumina
HGDP00533	French	Outlier	Western Europe	Li et al. 2008	Microarray	Illumina
LP6005441-DNA_A05	French	Outlier	Western Europe	Mallick et al. 2016	Sequencing	Illumina
LP6005441-DNA_B05	French	Outlier	Western Europe	Mallick et al. 2016	Sequencing	Illumina
SS6004468	French	Outlier	Western Europe	Mallick et al. 2016	Sequencing	Illumina
NA20509	Italians	Outlier	Western Europe	1000 Genome Project Phase3	Sequencing	Illumina
NA20509-200-37-ASM	Italians	Outlier	Western Europe	Drmanac et al. 2010	Sequencing	Complete Genomics
HG01619	Spanish	Outlier	Western Europe	1000 Genome Project Phase3	Sequencing	Illumina
HG01756	Spanish	Outlier	Western Europe	1000 Genome Project Phase3	Sequencing	Illumina
HG01757	Spanish	Outlier	Western Europe	1000 Genome Project Phase3	Sequencing	Illumina
HG01762	Spanish	Outlier	Western Europe	1000 Genome Project Phase3	Sequencing	Illumina
SAMEA104038797	Spanish	Outlier	Western Europe	Illumina-Polaris Diversity Panel	Sequencing	Illumina
SAMEA104038798	Spanish	Outlier	Western Europe	Illumina-Polaris Diversity Panel	Sequencing	Illumina
SAMEA104038838	Spanish	Outlier	Western Europe	Illumina-Polaris Diversity Panel	Sequencing	Illumina
SAMEA104038846	Spanish	Outlier	Western Europe	Illumina-Polaris Diversity Panel	Sequencing	Illumina
SAMEA104038851	Spanish	Outlier	Western Europe	Illumina-Polaris Diversity Panel	Sequencing	Illumina
SAMEA104038895	Spanish	Outlier	Western Europe	Illumina-Polaris Diversity Panel	Sequencing	Illumina
SAMEA104038902	Spanish	Outlier	Western Europe	Illumina-Polaris Diversity Panel	Sequencing	Illumina
References
1) Behar, D. M. et al. The genome-wide structure of the Jewish people. Nature 466, 238–242 (2010).
2) Behar, D. M. et al. No evidence from genome-wide data of a Khazar origin for the Ashkenazi Jews. Hum. Biol. 85, 859–900 (2013).
3) Kushniarevich, A. et al. Genetic Heritage of the Balto-Slavic Speaking Populations: A Synthesis of Autosomal, Mitochondrial and Y-Chromosomal Data. PLoS ONE 10, e0135820 (2015).
4) Li, J. Z. et al. Worldwide human relationships inferred from genome-wide patterns of variation. Science 319, 1100–1104 (2008).
5) Mallick, S. et al. The Simons Genome Diversity Project: 300 genomes from 142 diverse populations. Nature 538, 201–206 (2016).
6) Pagani, L. et al. Genomic analyses inform on migration events during the peopling of Eurasia. Nature 538, 238–242 (2016).
7) Personal Genome Project https://my.pgp-hms.org/public_genetic_data
8) Polaris Diversity Panel NCBI Accession PRJEB20654 github repositorium https://github.com/Illumina/Polaris
9) Tambets, K. et al. Genes reveal traces of common recent demographic history for most of the Uralic-speaking populations. Genome Biol. 19, 139 (2018).
10) The 1000 Genomes Project Consortium. A global reference for human genetic variation. Nature 526, 68–74 (2015).
11) Yunusbayev, B. et al. The Caucasus as an asymmetric semipermeable barrier to ancient human migrations. Mol. Biol. Evol. 29, 359–365 (2012).
12) Yunusbayev, B. et al. The genetic legacy of the expansion of Turkic-speaking nomads across Eurasia. PLoS Genet. 11, e1005068 (2015).

## Sheet: Table S2.1
Table S2.1. Concordance between 2 IBD/FS runs on the 50R+ panel.
Each cell shows the number of samples assigned to corresponding clusters in the first (row) and second (column) FS runs.
	run2	E_1	E_2	NE_1	NE_2	NW_1	NW_2	NW_3	NW_4	SE_1	SE_2	SE_3	SE_4	SE_5	SE_6	SE_7	SW_1	SW_2	SW_3	SW_4	SW_5	SW_6	SW_7
run1																								total
E_1		24			1								2	1	3									31
E_2			11																					11
NE_1				12																				12
NE_2					52																			52
NW_1					1	8																		9
NW_2							7																	7
NW_3					1			65												1				67
NW_4									17								1							18
SE_1										18														18
SE_2										3	24					2								29
SE_3										1	10	32												43
SE_4													26		1							1		28
SE_5														5										5
SE_6															14	3								17
SE_7																30								30
SW_1																	7							7
SW_2																		14						14
SW_3																			9					9
SW_4																			1	12	2			15
SW_5																					13	1		14
SW_6								1													1	18		20
SW_7																							12	12
	total	24	11	12	55	8	7	66	17	22	34	32	28	6	18	35	8	14	10	13	16	20	12	468

## Sheet: Table S2.2
Table S2.2. Concordance between 2 IBD/FS runs on the entire dataset (2305 samples).
Each cell shows the number of samples assigned to corresponding clusters in the first (row) and second (column) FS runs.
	run1	eE	eN	eNE	eNW_1	eNW_2	eSE_1	eSE_2	eSE_3	eSE_4	eSE_5	eSW_1	eSW_2
run2														total
eE		132		4			2					4		142
eN		1	119	2								1		123
eNE		5	2	162										169
eNW_1		17	4	126	129	1						15		292
eNW_2						50								50
eSE_1		18				1	226	5		17		9		276
eSE_2							4	93		34			3	134
eSE_3			1				27		53					81
eSE_4							3	3	1	233	5			245
eSE_5										20	297			317
eSW_1		41		2	8		1					164	35	251
eSW_2							3	2				101	119	225
	total	214	126	296	137	52	266	103	54	304	302	294	157	2305

## Sheet: Table S2.3
Table S2.3. Fst values between 50R+ clusters
Clusters from the first FS run (Figure 1) were used
	E_2	NE_1	NE_2	NW_1	NW_2	NW_3	NW_4	SE_1	SE_2	SE_3	SE_4	SE_5	SE_6	SE_7	SW_1	SW_2	SW_3	SW_4	SW_5	SW_6	SW_7
E_1	0.001012	0.001835	0.000372	-8.9e-05	0.002605	0.000357	0.000661	0.001836	0.00118	0.00188	0.000725	0.00024	0.000167	0.000738	0.001099	0.002925	0.002226	0.000542	0.001352	0.000533	0.001832
	E_2	0.002665	0.001272	0.000973	0.003406	0.001377	0.001573	0.002925	0.002282	0.002946	0.002086	0.001375	0.001252	0.002054	0.002443	0.003964	0.003303	0.001905	0.002396	0.001878	0.003098
		NE_1	0.001563	0.001396	0.00441	0.002121	0.002405	0.004471	0.003578	0.004322	0.003017	0.002312	0.002203	0.003128	0.002927	0.004545	0.004149	0.002408	0.003551	0.002804	0.00409
			NE_2	0.000225	0.002408	0.000411	0.000574	0.002966	0.002147	0.00288	0.001381	0.000758	0.000618	0.001555	0.001808	0.003144	0.002806	0.000841	0.001802	0.001244	0.00238
				NW_1	0.002091	7e-05	0.000478	0.002427	0.001369	0.002359	0.00084	-0.000378	0.000503	0.000571	0.001044	0.002897	0.0024	0.0002	0.001335	0.000499	0.001646
					NW_2	0.002232	0.003135	0.004766	0.004182	0.004915	0.003124	0.002032	0.002741	0.003452	0.003648	0.005426	0.004561	0.003281	0.003634	0.003119	0.004135
						NW_3	0.000557	0.002499	0.001687	0.002435	0.000895	0.000292	0.000468	0.001139	0.001126	0.002889	0.001925	0.000378	0.001177	0.000594	0.001515
							NW_4	0.002658	0.001812	0.002506	0.001243	0.000929	0.000738	0.00146	0.00134	0.002569	0.002591	0.000797	0.001491	0.000861	0.002131
								SE_1	0.001037	0.001303	0.001631	0.00149	0.000891	0.00104	0.003145	0.004735	0.004349	0.002332	0.002787	0.002207	0.003504
									SE_2	0.000395	0.000906	0.000603	0.00047	3.6e-05	0.002486	0.00394	0.003772	0.001686	0.002054	0.001353	0.002728
										SE_3	0.001528	0.001281	0.000791	0.000644	0.003229	0.004498	0.004245	0.002424	0.002741	0.002024	0.003257
											SE_4	0.000376	0.00054	0.000546	0.001448	0.003261	0.002788	0.000868	0.001379	0.00039	0.002079
												SE_5	-0.000168	0.000206	0.001624	0.002904	0.002465	0.000112	0.001264	0.000503	0.001922
													SE_6	0.000124	0.001491	0.002952	0.002382	0.000917	0.001366	0.000571	0.001866
														SE_7	0.001893	0.003375	0.002981	0.000981	0.001567	0.001048	0.002139
															SW_1	0.001278	0.002741	0.001348	0.001697	0.001054	0.002406
																SW_2	0.004642	0.002852	0.003617	0.00282	0.004187
																	SW_3	0.001014	0.002734	0.00222	0.003524
																		SW_4	0.001218	0.000529	0.001842
																			SW_5	0.000931	0.002042
																				SW_6	0.001802

## Sheet: Table S2.4
Table S2.4. Fst values between clusters of the entire 2305 dataset
Clusters from the first FS run (Figure ED5) were used
	eN	eNE	eNW_1	eNW_2	eSW_1	eSW_2	eSE_1	eSE_2	eSE_3	eSE_4	eSE_5
eE	0.00024	0.000179	0.000307	0.001312	0.000231	0.000635	0.000181	0.000664	0.000536	0.00067	0.001621
	eN	0.000403	0.000316	0.001179	0.000316	0.000711	0.000276	0.000768	0.000199	0.000779	0.001747
		eNE	0.000445	0.001287	0.00047	0.001042	0.000493	0.001173	0.000962	0.00118	0.002302
			eNW_1	0.000944	0.000203	0.000557	0.000327	0.000725	0.000574	0.000845	0.001866
				eNW_2	0.001269	0.001655	0.001271	0.00187	0.001684	0.001957	0.003035
					eSW_1	0.000256	0.000172	0.000374	0.000447	0.000558	0.00148
						eSW_2	0.000437	0.000398	0.000704	0.000724	0.001564
							eSE_1	0.000206	0.000222	0.000205	0.000875
								eSE_2	0.000425	0.000196	0.00074
									eSE_3	0.000298	0.000912
										eSE_4	0.000274
											eSE_5

## Sheet: Table S2.5
Table S2.5 Concordance between R50+ clustering using IBD/FS and standard CP/FS
Each cell shows the number of samples assigned to corresponding clusters in the IBD/FS (row) and CP/FS (column).
	A	B	C	D	E	F	total
E_1	30		1				31
E_2	11						11
NE_1	12						12
NE_2	52						52
NW_1	9						9
NW_2	7						7
NW_3	67						67
NW_4	18						18
SE_1		16		2			18
SE_2		26	1	2			29
SE_3		6		37			43
SE_4	12	1	15				28
SE_5	2		3				5
SE_6	1	1	15				17
SE_7		21	9				30
SW_1	3				4		7
SW_2					14		14
SW_3	3					6	9
SW_4	15						15
SW_5	14						14
SW_6	20						20
SW_7	12						12
total	288	71	44	41	18	6	468

## Sheet: Table S3.1
Table S3.1. Non-Estonian samples used for CHROMOPAINTER/fineSTRUCTURE/GLOBETROTTER
List of references is provided below
Sample ID	Population	Comments	Country	Region	Reference
armenia102	Armenians		Armenia	Caucasus	Yunusbayev et al 2012
armenia106	Armenians		Armenia	Caucasus	Yunusbayev et al 2012
armenia139	Armenians		Armenia	Caucasus	Yunusbayev et al 2012
armenia162	Armenians		Armenia	Caucasus	Yunusbayev et al 2012
armenia176	Armenians		Armenia	Caucasus	Yunusbayev et al 2012
armenia191	Armenians		Armenia	Caucasus	Yunusbayev et al 2012
armenia279	Armenians		Armenia	Caucasus	Yunusbayev et al 2012
armenia293	Armenians		Armenia	Caucasus	Yunusbayev et al 2012
armenia3	Armenians		Armenia	Caucasus	Yunusbayev et al 2012
armenia36	Armenians		Armenia	Caucasus	Yunusbayev et al 2012
armenia71	Armenians		Armenia	Caucasus	Yunusbayev et al 2012
armenia73	Armenians		Armenia	Caucasus	Yunusbayev et al 2012
armenia80	Armenians		Armenia	Caucasus	Yunusbayev et al 2012
armenia86	Armenians		Armenia	Caucasus	Yunusbayev et al 2012
bashkir1	Bashkirs		Russia	Europe	Yunusbayev et al 2015
bashkir10	Bashkirs		Russia	Europe	Yunusbayev et al 2015
bashkir11	Bashkirs		Russia	Europe	Yunusbayev et al 2015
bashkir13	Bashkirs		Russia	Europe	Yunusbayev et al 2015
bashkir16	Bashkirs		Russia	Europe	Yunusbayev et al 2015
bashkir17	Bashkirs		Russia	Europe	Yunusbayev et al 2015
bashkir19	Bashkirs		Russia	Europe	Yunusbayev et al 2015
bashkir2	Bashkirs		Russia	Europe	Yunusbayev et al 2015
bashkir3	Bashkirs		Russia	Europe	Yunusbayev et al 2015
bashkir4	Bashkirs		Russia	Europe	Yunusbayev et al 2015
bashkir5	Bashkirs		Russia	Europe	Yunusbayev et al 2015
bashkir6	Bashkirs		Russia	Europe	Yunusbayev et al 2015
bashkir7	Bashkirs		Russia	Europe	Yunusbayev et al 2015
bashkir8	Bashkirs		Russia	Europe	Yunusbayev et al 2015
belarusian23vp	Belarusians		Belarus	Europe	Behar et al 2013 Khazar
belarusian29zp	Belarusians		Belarus	Europe	Behar et al 2013 Khazar
belarusian32zp	Belarusians		Belarus	Europe	Behar et al 2013 Khazar
belarusian45vp	Belarusians		Belarus	Europe	Kushniarevich et al. 2015
belarusian47zp	Belarusians		Belarus	Europe	Behar et al 2013 Khazar
belarusian50vp	Belarusians		Belarus	Europe	Behar et al 2013 Khazar
belarusian52vp	Belarusians		Belarus	Europe	Behar et al 2013 Khazar
belarusian54zp	Belarusians		Belarus	Europe	Behar et al 2013 Khazar
belorus1	Belarusians		Belarus	Europe	Behar et al 2010
belorus10	Belarusians		Belarus	Europe	Behar et al 2010
belorus2	Belarusians		Belarus	Europe	Behar et al 2010
belorus3	Belarusians		Belarus	Europe	Behar et al 2010
belorus4	Belarusians		Belarus	Europe	Behar et al 2010
belorus5	Belarusians		Belarus	Europe	Behar et al 2010
belorus6	Belarusians		Belarus	Europe	Behar et al 2010
belorus7	Belarusians		Belarus	Europe	Behar et al 2010
belorus8	Belarusians		Belarus	Europe	Behar et al 2010
belorus9	Belarusians		Belarus	Europe	Behar et al 2013 Khazar
chuvash1	Chuvash		Russia	Europe	Behar et al 2010
chuvash10	Chuvash		Russia	Europe	Behar et al 2010
chuvash11	Chuvash		Russia	Europe	Behar et al 2010
chuvash12	Chuvash		Russia	Europe	Behar et al 2010
chuvash13	Chuvash		Russia	Europe	Behar et al 2010
chuvash14	Chuvash		Russia	Europe	Behar et al 2010
chuvash15	Chuvash		Russia	Europe	Behar et al 2010
chuvash16	Chuvash		Russia	Europe	Behar et al 2010
chuvash17	Chuvash		Russia	Europe	Behar et al 2010
chuvash2	Chuvash		Russia	Europe	Behar et al 2010
chuvash4	Chuvash		Russia	Europe	Behar et al 2010
chuvash5	Chuvash		Russia	Europe	Behar et al 2010
chuvash6	Chuvash		Russia	Europe	Behar et al 2010
chuvash7	Chuvash		Russia	Europe	Behar et al 2010
chuvash8	Chuvash		Russia	Europe	Behar et al 2010
chuvash9	Chuvash		Russia	Europe	Behar et al 2010
Finland106	Finns		Finland	Europe	Tambets et al 2018
Finland109	Finns		Finland	Europe	Tambets et al 2018
Finland111	Finns		Finland	Europe	Tambets et al 2018
Finland117	Finns		Finland	Europe	Tambets et al 2018
Finland118	Finns		Finland	Europe	Tambets et al 2018
Finland119	Finns		Finland	Europe	Tambets et al 2018
Finland65	Finns		Finland	Europe	Tambets et al 2018
Finland67	Finns		Finland	Europe	Tambets et al 2018
Finland69	Finns		Finland	Europe	Tambets et al 2018
Finland74	Finns		Finland	Europe	Tambets et al 2018
Finland76	Finns		Finland	Europe	Tambets et al 2018
Finland78	Finns		Finland	Europe	Tambets et al 2018
Finland84	Finns		Finland	Europe	Tambets et al 2018
Finland86	Finns		Finland	Europe	Tambets et al 2018
Finland87	Finns		Finland	Europe	Tambets et al 2018
Finland94	Finns		Finland	Europe	Tambets et al 2018
Finland95	Finns		Finland	Europe	Tambets et al 2018
Finland97	Finns		Finland	Europe	Tambets et al 2018
German13	Germans		Germany	Europe	Yunusbayev et al 2015
German16	Germans		Germany	Europe	Yunusbayev et al 2015
German2	Germans		Germany	Europe	Yunusbayev et al 2015
German6	Germans		Germany	Europe	Yunusbayev et al 2015
German7	Germans		Germany	Europe	Tambets et al 2018
German9	Germans		Germany	Europe	Yunusbayev et al 2015
HGDP00512	French		France	Europe	Li et al 2008
HGDP00513	French		France	Europe	Li et al 2008
HGDP00514	French		France	Europe	Li et al 2008
HGDP00515	French		France	Europe	Li et al 2008
HGDP00516	French		France	Europe	Li et al 2008
HGDP00517	French		France	Europe	Li et al 2008
HGDP00518	French		France	Europe	Li et al 2008
HGDP00521	French		France	Europe	Li et al 2008
HGDP00522	French		France	Europe	Li et al 2008
HGDP00523	French		France	Europe	Li et al 2008
HGDP00524	French		France	Europe	Li et al 2008
HGDP00525	French		France	Europe	Li et al 2008
HGDP00526	French		France	Europe	Li et al 2008
HGDP00527	French		France	Europe	Li et al 2008
HGDP00528	French		France	Europe	Li et al 2008
HGDP00529	French		France	Europe	Li et al 2008
HGDP00530	French		France	Europe	Li et al 2008
HGDP00531	French		France	Europe	Li et al 2008
HGDP00534	French		France	Europe	Li et al 2008
HGDP00538	French		France	Europe	Li et al 2008
HGDP00879	Russians	North	Russia	Europe	Li et al 2008
HGDP00880	Russians	North	Russia	Europe	Li et al 2008
HGDP00881	Russians	North	Russia	Europe	Li et al 2008
HGDP00882	Russians	North	Russia	Europe	Li et al 2008
HGDP00883	Russians	North	Russia	Europe	Li et al 2008
HGDP00884	Russians	North	Russia	Europe	Li et al 2008
HGDP00885	Russians	North	Russia	Europe	Li et al 2008
HGDP00886	Russians	North	Russia	Europe	Li et al 2008
HGDP00887	Russians	North	Russia	Europe	Li et al 2008
HGDP00888	Russians	North	Russia	Europe	Li et al 2008
HGDP00889	Russians	North	Russia	Europe	Li et al 2008
HGDP00890	Russians	North	Russia	Europe	Li et al 2008
HGDP00891	Russians	North	Russia	Europe	Li et al 2008
HGDP00892	Russians	North	Russia	Europe	Li et al 2008
HGDP00893	Russians	North	Russia	Europe	Li et al 2008
HGDP00894	Russians	North	Russia	Europe	Li et al 2008
HGDP00895	Russians	North	Russia	Europe	Li et al 2008
HGDP00896	Russians	North	Russia	Europe	Li et al 2008
HGDP00897	Russians	North	Russia	Europe	Li et al 2008
HGDP00898	Russians	North	Russia	Europe	Li et al 2008
HGDP00899	Russians	North	Russia	Europe	Li et al 2008
HGDP00900	Russians	North	Russia	Europe	Li et al 2008
HGDP00901	Russians	North	Russia	Europe	Li et al 2008
HGDP00902	Russians	North	Russia	Europe	Li et al 2008
HGDP00903	Russians	North	Russia	Europe	Li et al 2008
HGDP00945	Yakuts		Russia	Siberia	Li et al 2008
HGDP00946	Yakuts		Russia	Siberia	Li et al 2008
HGDP00947	Yakuts		Russia	Siberia	Li et al 2008
HGDP00948	Yakuts		Russia	Siberia	Li et al 2008
HGDP00950	Yakuts		Russia	Siberia	Li et al 2008
HGDP00951	Yakuts		Russia	Siberia	Li et al 2008
HGDP00952	Yakuts		Russia	Siberia	Li et al 2008
HGDP00954	Yakuts		Russia	Siberia	Li et al 2008
HGDP00955	Yakuts		Russia	Siberia	Li et al 2008
HGDP00956	Yakuts		Russia	Siberia	Li et al 2008
HGDP00958	Yakuts		Russia	Siberia	Li et al 2008
HGDP00961	Yakuts		Russia	Siberia	Li et al 2008
HGDP00962	Yakuts		Russia	Siberia	Li et al 2008
HGDP00963	Yakuts		Russia	Siberia	Li et al 2008
HGDP00964	Yakuts		Russia	Siberia	Li et al 2008
hungary10	Hungarians		Hungary	Europe	Behar et al 2010
hungary11	Hungarians		Hungary	Europe	Behar et al 2010
hungary12	Hungarians		Hungary	Europe	Behar et al 2010
hungary13	Hungarians		Hungary	Europe	Behar et al 2010
hungary14	Hungarians		Hungary	Europe	Behar et al 2010
hungary16	Hungarians		Hungary	Europe	Behar et al 2010
hungary17	Hungarians		Hungary	Europe	Behar et al 2010
hungary18	Hungarians		Hungary	Europe	Behar et al 2010
hungary19	Hungarians		Hungary	Europe	Behar et al 2010
hungary20	Hungarians		Hungary	Europe	Behar et al 2010
hungary4	Hungarians		Hungary	Europe	Behar et al 2010
hungary5	Hungarians		Hungary	Europe	Behar et al 2010
hungary6	Hungarians		Hungary	Europe	Behar et al 2010
hungary7	Hungarians		Hungary	Europe	Behar et al 2010
hungary9	Hungarians		Hungary	Europe	Behar et al 2010
karelia1	Karelian		Russia	Europe	Yunusbayev et al 2015
karelia10	Karelian		Russia	Europe	Yunusbayev et al 2015
karelia11	Karelian		Russia	Europe	Yunusbayev et al 2015
karelia12	Karelian		Russia	Europe	Yunusbayev et al 2015
karelia13	Karelian		Russia	Europe	Yunusbayev et al 2015
karelia14	Karelian		Russia	Europe	Yunusbayev et al 2015
karelia15	Karelian		Russia	Europe	Yunusbayev et al 2015
karelia2	Karelian		Russia	Europe	Yunusbayev et al 2015
karelia3	Karelian		Russia	Europe	Yunusbayev et al 2015
karelia4	Karelian		Russia	Europe	Yunusbayev et al 2015
karelia5	Karelian		Russia	Europe	Yunusbayev et al 2015
karelia6	Karelian		Russia	Europe	Yunusbayev et al 2015
karelia7	Karelian		Russia	Europe	Yunusbayev et al 2015
karelia8	Karelian		Russia	Europe	Yunusbayev et al 2015
karelia9	Karelian		Russia	Europe	Yunusbayev et al 2015
komi1	Komis	Permic	Russia	Europe	Yunusbayev et al 2015
komi11	Komis	Permic	Russia	Europe	Yunusbayev et al 2015
komi12	Komis	Permic	Russia	Europe	Yunusbayev et al 2015
komi13	Komis	Permic	Russia	Europe	Yunusbayev et al 2015
komi14	Komis	Permic	Russia	Europe	Yunusbayev et al 2015
komi15	Komis	Permic	Russia	Europe	Yunusbayev et al 2015
komi16	Komis	Permic	Russia	Europe	Yunusbayev et al 2015
komi2	Komis	Permic	Russia	Europe	Yunusbayev et al 2015
komi3	Komis	Permic	Russia	Europe	Yunusbayev et al 2015
komi4	Komis	Permic	Russia	Europe	Yunusbayev et al 2015
komi5	Komis	Permic	Russia	Europe	Yunusbayev et al 2015
komi6	Komis	Permic	Russia	Europe	Yunusbayev et al 2015
komi7	Komis	Permic	Russia	Europe	Yunusbayev et al 2015
komi8	Komis	Permic	Russia	Europe	Yunusbayev et al 2015
latvian22J5	Latvians		Latvia	Europe	Kushniarevich et al. 2015
latvian51E3	Latvians		Latvia	Europe	Tambets et al 2018
latvian54A2	Latvians		Latvia	Europe	Kushniarevich et al. 2015
latvian54F2	Latvians		Latvia	Europe	Kushniarevich et al. 2015
latvian54H7	Latvians		Latvia	Europe	Kushniarevich et al. 2015
latvian58C6	Latvians		Latvia	Europe	Kushniarevich et al. 2015
latvian58C8	Latvians		Latvia	Europe	Kushniarevich et al. 2015
lez13	Lezgins		Russia	Caucasus	Behar et al 2010
lez17	Lezgins		Russia	Caucasus	Behar et al 2010
lez25	Lezgins		Russia	Caucasus	Behar et al 2010
lez3	Lezgins		Russia	Caucasus	Behar et al 2010
lez31	Lezgins		Russia	Caucasus	Behar et al 2010
lez33	Lezgins		Russia	Caucasus	Behar et al 2010
lez37	Lezgins		Russia	Caucasus	Behar et al 2010
lez38	Lezgins		Russia	Caucasus	Behar et al 2010
lez42	Lezgins		Russia	Caucasus	Behar et al 2010
lez44	Lezgins		Russia	Caucasus	Behar et al 2010
lez49	Lezgins		Russia	Caucasus	Behar et al 2010
lez52	Lezgins		Russia	Caucasus	Behar et al 2010
lez7	Lezgins		Russia	Caucasus	Behar et al 2010
lez9	Lezgins		Russia	Caucasus	Behar et al 2010
lithuania1	Lithuanians		Lithuania	Europe	Behar et al 2010
lithuania10	Lithuanians		Lithuania	Europe	Behar et al 2010
lithuania2	Lithuanians		Lithuania	Europe	Behar et al 2010
lithuania3	Lithuanians		Lithuania	Europe	Behar et al 2010
lithuania4	Lithuanians		Lithuania	Europe	Behar et al 2010
lithuania5	Lithuanians		Lithuania	Europe	Behar et al 2010
lithuania6	Lithuanians		Lithuania	Europe	Behar et al 2010
lithuania7	Lithuanians		Lithuania	Europe	Behar et al 2010
lithuania8	Lithuanians		Lithuania	Europe	Behar et al 2010
lithuania9	Lithuanians		Lithuania	Europe	Behar et al 2010
Mansi1	Mansis		Russia	Siberia	Tambets et al 2018
Mansi125	Mansis		Russia	Siberia	Tambets et al 2018
Mansi17	Mansis		Russia	Siberia	Tambets et al 2018
Mansi172	Mansis		Russia	Siberia	Tambets et al 2018
Mansi218	Mansis		Russia	Siberia	Tambets et al 2018
Mansi24	Mansis		Russia	Siberia	Tambets et al 2018
Mansi25	Mansis		Russia	Siberia	Tambets et al 2018
Mansi3	Mansis		Russia	Siberia	Tambets et al 2018
Mansi93	Mansis		Russia	Siberia	Tambets et al 2018
mari1	Maris		Russia	Europe	Raghavan et al 2013
mari10	Maris		Russia	Europe	Raghavan et al 2013
mari11	Maris		Russia	Europe	Raghavan et al 2013
mari12	Maris		Russia	Europe	Raghavan et al 2013
mari13	Maris		Russia	Europe	Raghavan et al 2013
mari14	Maris		Russia	Europe	Raghavan et al 2013
mari15	Maris		Russia	Europe	Raghavan et al 2013
mari2	Maris		Russia	Europe	Raghavan et al 2013
mari3	Maris		Russia	Europe	Raghavan et al 2013
mari4	Maris		Russia	Europe	Raghavan et al 2013
mari5	Maris		Russia	Europe	Raghavan et al 2013
mari6	Maris		Russia	Europe	Raghavan et al 2013
mari7	Maris		Russia	Europe	Raghavan et al 2013
mari8	Maris		Russia	Europe	Raghavan et al 2013
mari9	Maris		Russia	Europe	Raghavan et al 2013
mongol107	Mongolians		Mongolia	Siberia	Rasmussen et al 2010
mongol114	Mongolians		Mongolia	Siberia	Rasmussen et al 2010
mongol115	Mongolians		Mongolia	Siberia	Rasmussen et al 2010
mongol119	Mongolians		Mongolia	Siberia	Rasmussen et al 2010
mongol120	Mongolians		Mongolia	Siberia	Rasmussen et al 2010
mongol123	Mongolians		Mongolia	Siberia	Rasmussen et al 2010
mongol124	Mongolians		Mongolia	Siberia	Rasmussen et al 2010
mongol128	Mongolians		Mongolia	Siberia	Rasmussen et al 2010
mongol131	Mongolians		Mongolia	Siberia	Rasmussen et al 2010
mordovia1	Mordovians	Erza	Russia	Europe	Yunusbayev et al 2012
mordovia10	Mordovians	Erza	Russia	Europe	Yunusbayev et al 2012
mordovia11	Mordovians	Erza	Russia	Europe	Yunusbayev et al 2012
mordovia13	Mordovians	Erza	Russia	Europe	Yunusbayev et al 2012
mordovia15	Mordovians	Erza	Russia	Europe	Yunusbayev et al 2012
mordovia2	Mordovians	Erza	Russia	Europe	Yunusbayev et al 2012
mordovia3	Mordovians	Erza	Russia	Europe	Yunusbayev et al 2012
mordovia4	Mordovians	Erza	Russia	Europe	Yunusbayev et al 2012
mordovia6	Mordovians	Erza	Russia	Europe	Yunusbayev et al 2012
mordovia7	Mordovians	Erza	Russia	Europe	Yunusbayev et al 2012
Nganassan1	Nganasans		Russia	Siberia	Rasmussen et al 2010
Nganassan10	Nganasans		Russia	Siberia	Rasmussen et al 2010
Nganassan11	Nganasans		Russia	Siberia	Rasmussen et al 2010
Nganassan12	Nganasans		Russia	Siberia	Rasmussen et al 2010
Nganassan13	Nganasans		Russia	Siberia	Rasmussen et al 2010
Nganassan14	Nganasans		Russia	Siberia	Rasmussen et al 2010
Nganassan15	Nganasans		Russia	Siberia	Rasmussen et al 2010
Nganassan2	Nganasans		Russia	Siberia	Rasmussen et al 2010
Nganassan3	Nganasans		Russia	Siberia	Rasmussen et al 2010
Nganassan5	Nganasans		Russia	Siberia	Rasmussen et al 2010
Nganassan6	Nganasans		Russia	Siberia	Rasmussen et al 2010
Nganassan7	Nganasans		Russia	Siberia	Rasmussen et al 2010
Nganassan8	Nganasans		Russia	Siberia	Rasmussen et al 2010
Poland133	Poles		Estonia	Europe	Behar et al 2013 Khazar
Poland137	Poles		Estonia	Europe	Behar et al 2013 Khazar
Poland138	Poles		Estonia	Europe	Behar et al 2013 Khazar
Poland141	Poles		Estonia	Europe	Behar et al 2013 Khazar
Poland142	Poles		Estonia	Europe	Behar et al 2013 Khazar
Poland143	Poles		Estonia	Europe	Behar et al 2013 Khazar
Poland148	Poles		Estonia	Europe	Tambets et al 2018
Poland150	Poles		Estonia	Europe	Tambets et al 2018
Poland151	Poles		Estonia	Europe	Tambets et al 2018
Pole_Poland1	Poles		Poland	Europe	Behar et al 2013 Khazar
Pole_Poland11	Poles		Poland	Europe	Behar et al 2013 Khazar
Pole_Poland2	Poles		Poland	Europe	Behar et al 2013 Khazar
Pole_Poland3	Poles		Poland	Europe	Behar et al 2013 Khazar
Pole_Poland5	Poles		Poland	Europe	Behar et al 2013 Khazar
Pole_Poland6	Poles		Poland	Europe	Behar et al 2013 Khazar
Pole_Poland9	Poles		Poland	Europe	Behar et al 2013 Khazar
RusArch305	Russians	North	Russia	Europe	Yunusbayev et al 2015
RusPinega1	Russians	North	Russia	Europe	Kushniarevich et al. 2015
RusPinega17	Russians	North	Russia	Europe	Kushniarevich et al. 2015
RusPinega20	Russians	North	Russia	Europe	Kushniarevich et al. 2015
RusPinega9	Russians	North	Russia	Europe	Kushniarevich et al. 2015
Russia_Kostr120	Russians	West	Russia	Europe	Yunusbayev et al 2015
Russia_Kostr128	Russians	West	Russia	Europe	Yunusbayev et al 2015
Russia_Kostr138	Russians	West	Russia	Europe	Yunusbayev et al 2015
Russia_Kostr149	Russians	West	Russia	Europe	Yunusbayev et al 2015
Russia_Kostr151	Russians	West	Russia	Europe	Yunusbayev et al 2015
Russia_Kostr170	Russians	West	Russia	Europe	Yunusbayev et al 2015
RussianKursk15	Russians	South	Russia	Europe	Yunusbayev et al 2015
RussianKursk18	Russians	South	Russia	Europe	Yunusbayev et al 2015
russianKursk6	Russians	South	Russia	Europe	Yunusbayev et al 2015
RussianKursk9	Russians	South	Russia	Europe	Yunusbayev et al 2015
russianOrjol1	Russians	South	Russia	Europe	Yunusbayev et al 2015
russianOrjol100	Russians	South	Russia	Europe	Yunusbayev et al 2015
RussianOrjol34	Russians	South	Russia	Europe	Yunusbayev et al 2015
RussianOrjol45	Russians	South	Russia	Europe	Yunusbayev et al 2015
russianOrjol56	Russians	South	Russia	Europe	Yunusbayev et al 2015
russianOrjol78	Russians	South	Russia	Europe	Yunusbayev et al 2015
russianOrjol89	Russians	South	Russia	Europe	Yunusbayev et al 2015
russianVoron101	Russians	South	Russia	Europe	Yunusbayev et al 2015
RussianVoron103	Russians	South	Russia	Europe	Yunusbayev et al 2015
RussianVoron105	Russians	South	Russia	Europe	Yunusbayev et al 2015
RussianVoron107	Russians	South	Russia	Europe	Yunusbayev et al 2015
Russia_Smol303	Russians	West	Russia	Europe	Yunusbayev et al 2015
Russia_Smol304	Russians	West	Russia	Europe	Yunusbayev et al 2015
Russia_Smol312	Russians	West	Russia	Europe	Yunusbayev et al 2015
Russia_Smol339	Russians	West	Russia	Europe	Yunusbayev et al 2015
Russia_Smol345	Russians	West	Russia	Europe	Yunusbayev et al 2015
Russia_Smol349	Russians	West	Russia	Europe	Yunusbayev et al 2015
Russia_Smol350	Russians	West	Russia	Europe	Yunusbayev et al 2015
Russia_Tver415	Russians	West	Russia	Europe	Yunusbayev et al 2015
Russia_Tver418	Russians	West	Russia	Europe	Yunusbayev et al 2015
Russia_Tver442	Russians	West	Russia	Europe	Yunusbayev et al 2015
Russia_Tver472	Russians	West	Russia	Europe	Yunusbayev et al 2015
SaamiKola25	Saami	Kola	Russia	Europe	Tambets et al 2018
SaamiKola40	Saami	Kola	Russia	Europe	Tambets et al 2018
SaamiKola47	Saami	Kola	Russia	Europe	Tambets et al 2018
SaamiKola49	Saami	Kola	Russia	Europe	Tambets et al 2018
SaamiKola5	Saami	Kola	Russia	Europe	Tambets et al 2018
SaamiKola6	Saami	Kola	Russia	Europe	Tambets et al 2018
SaamiKola7	Saami	Kola	Russia	Europe	Tambets et al 2018
SaamiKola74	Saami	Kola	Russia	Europe	Tambets et al 2018
saami1	Saami	Norrbotten	Sweden	Europe	Tambets et al 2018
saami10	Saami	Norrbotten	Sweden	Europe	Skoglund et al 2014
saami11	Saami	Norrbotten	Sweden	Europe	Tambets et al 2018
saami12	Saami	Norrbotten	Sweden	Europe	Tambets et al 2018
saami13	Saami	Norrbotten	Sweden	Europe	Tambets et al 2018
saami14	Saami	Norrbotten	Sweden	Europe	Tambets et al 2018
saami15	Saami	Norrbotten	Sweden	Europe	Skoglund et al 2014
saami2	Saami	Norrbotten	Sweden	Europe	Tambets et al 2018
saami3	Saami	Norrbotten	Sweden	Europe	Tambets et al 2018
saami4	Saami	Norrbotten	Sweden	Europe	Tambets et al 2018
saami5	Saami	Norrbotten	Sweden	Europe	Tambets et al 2018
saami6	Saami	Norrbotten	Sweden	Europe	Tambets et al 2018
saami7	Saami	Norrbotten	Sweden	Europe	Tambets et al 2018
saami8	Saami	Norrbotten	Sweden	Europe	Tambets et al 2018
saami9	Saami	Norrbotten	Sweden	Europe	Tambets et al 2018
Sweden1	Swedes		Sweden	Europe	Behar et al 2013 Khazar
Sweden10	Swedes		Sweden	Europe	Behar et al 2013 Khazar
Sweden11	Swedes		Sweden	Europe	Behar et al 2013 Khazar
Sweden13	Swedes		Sweden	Europe	Behar et al 2013 Khazar
Sweden15	Swedes		Sweden	Europe	Behar et al 2013 Khazar
Sweden17	Swedes		Sweden	Europe	Behar et al 2013 Khazar
Sweden18	Swedes		Sweden	Europe	Behar et al 2013 Khazar
Sweden2	Swedes		Sweden	Europe	Behar et al 2013 Khazar
Sweden20	Swedes		Sweden	Europe	Behar et al 2013 Khazar
Sweden3	Swedes		Sweden	Europe	Behar et al 2013 Khazar
Sweden5	Swedes		Sweden	Europe	Behar et al 2013 Khazar
Sweden6	Swedes		Sweden	Europe	Behar et al 2013 Khazar
Sweden7	Swedes		Sweden	Europe	Behar et al 2013 Khazar
Sweden8	Swedes		Sweden	Europe	Behar et al 2013 Khazar
Sweden9	Swedes		Sweden	Europe	Behar et al 2013 Khazar
tatars10	Tatars		Russia	Europe	Yunusbayev et al 2015
tatars11	Tatars		Russia	Europe	Yunusbayev et al 2015
tatars12	Tatars		Russia	Europe	Yunusbayev et al 2015
tatars13	Tatars		Russia	Europe	Yunusbayev et al 2015
tatars14	Tatars		Russia	Europe	Yunusbayev et al 2015
tatars15	Tatars		Russia	Europe	Yunusbayev et al 2015
tatars16	Tatars		Russia	Europe	Yunusbayev et al 2015
tatars2	Tatars		Russia	Europe	Yunusbayev et al 2015
tatars3	Tatars		Russia	Europe	Yunusbayev et al 2015
tatars4	Tatars		Russia	Europe	Yunusbayev et al 2015
tatars6	Tatars		Russia	Europe	Yunusbayev et al 2015
tatars7	Tatars		Russia	Europe	Yunusbayev et al 2015
tatars8	Tatars		Russia	Europe	Yunusbayev et al 2015
tatars9	Tatars		Russia	Europe	Yunusbayev et al 2015
udmurd1	Udmurts		Russia	Europe	Yunusbayev et al 2015
udmurd10	Udmurts		Russia	Europe	Yunusbayev et al 2015
udmurd11	Udmurts		Russia	Europe	Yunusbayev et al 2015
udmurd12	Udmurts		Russia	Europe	Yunusbayev et al 2015
udmurd13	Udmurts		Russia	Europe	Yunusbayev et al 2015
udmurd14	Udmurts		Russia	Europe	Yunusbayev et al 2015
udmurd15	Udmurts		Russia	Europe	Yunusbayev et al 2015
udmurd16	Udmurts		Russia	Europe	Yunusbayev et al 2015
udmurd2	Udmurts		Russia	Europe	Yunusbayev et al 2015
udmurd3	Udmurts		Russia	Europe	Yunusbayev et al 2015
udmurd5	Udmurts		Russia	Europe	Yunusbayev et al 2015
udmurd6	Udmurts		Russia	Europe	Yunusbayev et al 2015
udmurd7	Udmurts		Russia	Europe	Yunusbayev et al 2015
udmurd8	Udmurts		Russia	Europe	Yunusbayev et al 2015
Ukraine130	Ukranians		Ukraine	Europe	Yunusbayev et al 2012
Ukraine133	Ukranians		Ukraine	Europe	Yunusbayev et al 2012
Ukraine136	Ukranians		Ukraine	Europe	Yunusbayev et al 2012
Ukraine141	Ukranians		Ukraine	Europe	Yunusbayev et al 2012
Ukraine94	Ukranians		Ukraine	Europe	Yunusbayev et al 2012
Ukraine97	Ukranians		Ukraine	Europe	Yunusbayev et al 2012
UkrainePol19	Ukranians		Ukraine	Europe	Yunusbayev et al 2012
UkrainePol25	Ukranians		Ukraine	Europe	Yunusbayev et al 2012
UkrBel614	Ukranians		Ukraine	Europe	Yunusbayev et al 2012
UkrBel618	Ukranians		Ukraine	Europe	Yunusbayev et al 2012
UkrBel620	Ukranians		Ukraine	Europe	Yunusbayev et al 2012
UkrBel622	Ukranians		Ukraine	Europe	Yunusbayev et al 2012
UkrBel733	Ukranians		Ukraine	Europe	Yunusbayev et al 2012
UkrBel736	Ukranians		Ukraine	Europe	Yunusbayev et al 2012
UkrLv215	Ukranians		Ukraine	Europe	Yunusbayev et al 2012
UkrLv223	Ukranians		Ukraine	Europe	Yunusbayev et al 2012
UkrLv228	Ukranians		Ukraine	Europe	Yunusbayev et al 2012
UkrLv237	Ukranians		Ukraine	Europe	Yunusbayev et al 2012
vepsa1	Vepsas		Russia	Europe	Yunusbayev et al 2015
vepsa10	Vepsas		Russia	Europe	Yunusbayev et al 2015
vepsa25	Vepsas		Russia	Europe	Yunusbayev et al 2015
vepsa28	Vepsas		Russia	Europe	Yunusbayev et al 2015
vepsa34	Vepsas		Russia	Europe	Yunusbayev et al 2015
vepsa46	Vepsas		Russia	Europe	Yunusbayev et al 2015
vepsa50	Vepsas		Russia	Europe	Tambets et al 2018
vepsa55	Vepsas		Russia	Europe	Yunusbayev et al 2015
vepsa59	Vepsas		Russia	Europe	Yunusbayev et al 2015
vepsa61	Vepsas		Russia	Europe	Yunusbayev et al 2015
vepsa64	Vepsas		Russia	Europe	Yunusbayev et al 2015
HG00099	British	GBR	Great Britain	Europe	1000 Genome Project Phase3
HG00101	British	GBR	Great Britain	Europe	1000 Genome Project Phase3
HG00107	British	GBR	Great Britain	Europe	1000 Genome Project Phase3
HG00109	British	GBR	Great Britain	Europe	1000 Genome Project Phase3
HG00111	British	GBR	Great Britain	Europe	1000 Genome Project Phase3
HG00117	British	GBR	Great Britain	Europe	1000 Genome Project Phase3
HG00120	British	GBR	Great Britain	Europe	1000 Genome Project Phase3
HG00123	British	GBR	Great Britain	Europe	1000 Genome Project Phase3
HG00125	British	GBR	Great Britain	Europe	1000 Genome Project Phase3
HG00129	British	GBR	Great Britain	Europe	1000 Genome Project Phase3
HG00139	British	GBR	Great Britain	Europe	1000 Genome Project Phase3
HG00146	British	GBR	Great Britain	Europe	1000 Genome Project Phase3
HG00159	British	GBR	Great Britain	Europe	1000 Genome Project Phase3
HG00160	British	GBR	Great Britain	Europe	1000 Genome Project Phase3
HG00177	Finns	FIN	Finland	Europe	1000 Genome Project Phase3
HG00233	British	GBR	Great Britain	Europe	1000 Genome Project Phase3
HG00237	British	GBR	Great Britain	Europe	1000 Genome Project Phase3
HG00242	British	GBR	Great Britain	Europe	1000 Genome Project Phase3
HG00246	British	GBR	Great Britain	Europe	1000 Genome Project Phase3
HG00255	British	GBR	Great Britain	Europe	1000 Genome Project Phase3
HG00256	British	GBR	Great Britain	Europe	1000 Genome Project Phase3
HG00261	British	GBR	Great Britain	Europe	1000 Genome Project Phase3
HG00263	British	GBR	Great Britain	Europe	1000 Genome Project Phase3
HG00265	British	GBR	Great Britain	Europe	1000 Genome Project Phase3
HG00269	Finns	FIN	Finland	Europe	1000 Genome Project Phase3
HG00272	Finns	FIN	Finland	Europe	1000 Genome Project Phase3
HG00276	Finns	FIN	Finland	Europe	1000 Genome Project Phase3
HG00281	Finns	FIN	Finland	Europe	1000 Genome Project Phase3
HG00284	Finns	FIN	Finland	Europe	1000 Genome Project Phase3
HG00285	Finns	FIN	Finland	Europe	1000 Genome Project Phase3
HG00306	Finns	FIN	Finland	Europe	1000 Genome Project Phase3
HG00311	Finns	FIN	Finland	Europe	1000 Genome Project Phase3
HG00318	Finns	FIN	Finland	Europe	1000 Genome Project Phase3
HG00320	Finns	FIN	Finland	Europe	1000 Genome Project Phase3
HG00323	Finns	FIN	Finland	Europe	1000 Genome Project Phase3
HG00325	Finns	FIN	Finland	Europe	1000 Genome Project Phase3
HG00328	Finns	FIN	Finland	Europe	1000 Genome Project Phase3
HG00331	Finns	FIN	Finland	Europe	1000 Genome Project Phase3
HG00343	Finns	FIN	Finland	Europe	1000 Genome Project Phase3
HG00349	Finns	FIN	Finland	Europe	1000 Genome Project Phase3
HG00351	Finns	FIN	Finland	Europe	1000 Genome Project Phase3
HG00360	Finns	FIN	Finland	Europe	1000 Genome Project Phase3
HG00362	Finns	FIN	Finland	Europe	1000 Genome Project Phase3
HG00364	Finns	FIN	Finland	Europe	1000 Genome Project Phase3
HG00367	Finns	FIN	Finland	Europe	1000 Genome Project Phase3
HG00371	Finns	FIN	Finland	Europe	1000 Genome Project Phase3
HG00379	Finns	FIN	Finland	Europe	1000 Genome Project Phase3
HG00381	Finns	FIN	Finland	Europe	1000 Genome Project Phase3
HG01501	Iberian	IBS	Spain	Europe	1000 Genome Project Phase3
HG01510	Iberian	IBS	Spain	Europe	1000 Genome Project Phase3
HG01516	Iberian	IBS	Spain	Europe	1000 Genome Project Phase3
HG01519	Iberian	IBS	Spain	Europe	1000 Genome Project Phase3
HG01521	Iberian	IBS	Spain	Europe	1000 Genome Project Phase3
HG01527	Iberian	IBS	Spain	Europe	1000 Genome Project Phase3
HG01528	Iberian	IBS	Spain	Europe	1000 Genome Project Phase3
HG01537	Iberian	IBS	Spain	Europe	1000 Genome Project Phase3
HG01607	Iberian	IBS	Spain	Europe	1000 Genome Project Phase3
HG01615	Iberian	IBS	Spain	Europe	1000 Genome Project Phase3
HG01619	Iberian	IBS	Spain	Europe	1000 Genome Project Phase3
HG01668	Iberian	IBS	Spain	Europe	1000 Genome Project Phase3
HG01673	Iberian	IBS	Spain	Europe	1000 Genome Project Phase3
HG01676	Iberian	IBS	Spain	Europe	1000 Genome Project Phase3
HG01699	Iberian	IBS	Spain	Europe	1000 Genome Project Phase3
HG01700	Iberian	IBS	Spain	Europe	1000 Genome Project Phase3
HG01709	Iberian	IBS	Spain	Europe	1000 Genome Project Phase3
HG01756	Iberian	IBS	Spain	Europe	1000 Genome Project Phase3
HG01757	Iberian	IBS	Spain	Europe	1000 Genome Project Phase3
HG01762	Iberian	IBS	Spain	Europe	1000 Genome Project Phase3
HG01767	Iberian	IBS	Spain	Europe	1000 Genome Project Phase3
HG01775	Iberian	IBS	Spain	Europe	1000 Genome Project Phase3
HG01789	British	GBR	Great Britain	Europe	1000 Genome Project Phase3
HG02215	British	GBR	Great Britain	Europe	1000 Genome Project Phase3
HG02221	Iberian	IBS	Spain	Europe	1000 Genome Project Phase3
HG02232	Iberian	IBS	Spain	Europe	1000 Genome Project Phase3
HG02235	Iberian	IBS	Spain	Europe	1000 Genome Project Phase3
NA18486	Yoruba	YRI	Nigeria	Africa	1000 Genome Project Phase3
NA18507	Yoruba	YRI	Nigeria	Africa	1000 Genome Project Phase3
NA18508	Yoruba	YRI	Nigeria	Africa	1000 Genome Project Phase3
NA18511	Yoruba	YRI	Nigeria	Africa	1000 Genome Project Phase3
NA18516	Yoruba	YRI	Nigeria	Africa	1000 Genome Project Phase3
NA18526	Han Chinese	CHB	China	Asia	1000 Genome Project Phase3
NA18531	Han Chinese	CHB	China	Asia	1000 Genome Project Phase3
NA18532	Han Chinese	CHB	China	Asia	1000 Genome Project Phase3
NA18543	Han Chinese	CHB	China	Asia	1000 Genome Project Phase3
NA18553	Han Chinese	CHB	China	Asia	1000 Genome Project Phase3
NA18560	Han Chinese	CHB	China	Asia	1000 Genome Project Phase3
NA18571	Han Chinese	CHB	China	Asia	1000 Genome Project Phase3
NA18572	Han Chinese	CHB	China	Asia	1000 Genome Project Phase3
NA18579	Han Chinese	CHB	China	Asia	1000 Genome Project Phase3
NA18582	Han Chinese	CHB	China	Asia	1000 Genome Project Phase3
NA18593	Han Chinese	CHB	China	Asia	1000 Genome Project Phase3
NA18595	Han Chinese	CHB	China	Asia	1000 Genome Project Phase3
NA18597	Han Chinese	CHB	China	Asia	1000 Genome Project Phase3
NA18599	Han Chinese	CHB	China	Asia	1000 Genome Project Phase3
NA18608	Han Chinese	CHB	China	Asia	1000 Genome Project Phase3
NA18609	Han Chinese	CHB	China	Asia	1000 Genome Project Phase3
NA18613	Han Chinese	CHB	China	Asia	1000 Genome Project Phase3
NA18614	Han Chinese	CHB	China	Asia	1000 Genome Project Phase3
NA18616	Han Chinese	CHB	China	Asia	1000 Genome Project Phase3
NA18625	Han Chinese	CHB	China	Asia	1000 Genome Project Phase3
NA18636	Han Chinese	CHB	China	Asia	1000 Genome Project Phase3
NA18644	Han Chinese	CHB	China	Asia	1000 Genome Project Phase3
NA18647	Han Chinese	CHB	China	Asia	1000 Genome Project Phase3
NA18745	Han Chinese	CHB	China	Asia	1000 Genome Project Phase3
NA18749	Han Chinese	CHB	China	Asia	1000 Genome Project Phase3
NA18868	Yoruba	YRI	Nigeria	Africa	1000 Genome Project Phase3
NA18871	Yoruba	YRI	Nigeria	Africa	1000 Genome Project Phase3
NA18877	Yoruba	YRI	Nigeria	Africa	1000 Genome Project Phase3
NA18907	Yoruba	YRI	Nigeria	Africa	1000 Genome Project Phase3
NA18908	Yoruba	YRI	Nigeria	Africa	1000 Genome Project Phase3
NA18909	Yoruba	YRI	Nigeria	Africa	1000 Genome Project Phase3
NA18915	Yoruba	YRI	Nigeria	Africa	1000 Genome Project Phase3
NA19092	Yoruba	YRI	Nigeria	Africa	1000 Genome Project Phase3
NA19098	Yoruba	YRI	Nigeria	Africa	1000 Genome Project Phase3
NA19099	Yoruba	YRI	Nigeria	Africa	1000 Genome Project Phase3
NA19107	Yoruba	YRI	Nigeria	Africa	1000 Genome Project Phase3
NA19108	Yoruba	YRI	Nigeria	Africa	1000 Genome Project Phase3
NA19131	Yoruba	YRI	Nigeria	Africa	1000 Genome Project Phase3
NA19143	Yoruba	YRI	Nigeria	Africa	1000 Genome Project Phase3
NA19144	Yoruba	YRI	Nigeria	Africa	1000 Genome Project Phase3
NA19149	Yoruba	YRI	Nigeria	Africa	1000 Genome Project Phase3
NA19200	Yoruba	YRI	Nigeria	Africa	1000 Genome Project Phase3
NA19201	Yoruba	YRI	Nigeria	Africa	1000 Genome Project Phase3
NA19206	Yoruba	YRI	Nigeria	Africa	1000 Genome Project Phase3
NA19222	Yoruba	YRI	Nigeria	Africa	1000 Genome Project Phase3
NA20503	Toscani	TSI	Italia	Europe	1000 Genome Project Phase3
NA20508	Toscani	TSI	Italia	Europe	1000 Genome Project Phase3
NA20509	Toscani	TSI	Italia	Europe	1000 Genome Project Phase3
NA20519	Toscani	TSI	Italia	Europe	1000 Genome Project Phase3
NA20520	Toscani	TSI	Italia	Europe	1000 Genome Project Phase3
NA20524	Toscani	TSI	Italia	Europe	1000 Genome Project Phase3
NA20530	Toscani	TSI	Italia	Europe	1000 Genome Project Phase3
NA20540	Toscani	TSI	Italia	Europe	1000 Genome Project Phase3
NA20754	Toscani	TSI	Italia	Europe	1000 Genome Project Phase3
NA20764	Toscani	TSI	Italia	Europe	1000 Genome Project Phase3
NA20765	Toscani	TSI	Italia	Europe	1000 Genome Project Phase3
NA20766	Toscani	TSI	Italia	Europe	1000 Genome Project Phase3
NA20769	Toscani	TSI	Italia	Europe	1000 Genome Project Phase3
NA20770	Toscani	TSI	Italia	Europe	1000 Genome Project Phase3
NA20778	Toscani	TSI	Italia	Europe	1000 Genome Project Phase3
NA20792	Toscani	TSI	Italia	Europe	1000 Genome Project Phase3
NA20799	Toscani	TSI	Italia	Europe	1000 Genome Project Phase3
NA20802	Toscani	TSI	Italia	Europe	1000 Genome Project Phase3
NA20803	Toscani	TSI	Italia	Europe	1000 Genome Project Phase3
NA20805	Toscani	TSI	Italia	Europe	1000 Genome Project Phase3
NA20806	Toscani	TSI	Italia	Europe	1000 Genome Project Phase3
NA20807	Toscani	TSI	Italia	Europe	1000 Genome Project Phase3
NA20808	Toscani	TSI	Italia	Europe	1000 Genome Project Phase3
NA20813	Toscani	TSI	Italia	Europe	1000 Genome Project Phase3
NA20822	Toscani	TSI	Italia	Europe	1000 Genome Project Phase3
NA20849	Gujarati Indian	GIH	India	Asia	1000 Genome Project Phase3
NA20850	Gujarati Indian	GIH	India	Asia	1000 Genome Project Phase3
NA20851	Gujarati Indian	GIH	India	Asia	1000 Genome Project Phase3
NA20853	Gujarati Indian	GIH	India	Asia	1000 Genome Project Phase3
NA20854	Gujarati Indian	GIH	India	Asia	1000 Genome Project Phase3
NA20856	Gujarati Indian	GIH	India	Asia	1000 Genome Project Phase3
NA20859	Gujarati Indian	GIH	India	Asia	1000 Genome Project Phase3
NA20872	Gujarati Indian	GIH	India	Asia	1000 Genome Project Phase3
NA20884	Gujarati Indian	GIH	India	Asia	1000 Genome Project Phase3
NA20899	Gujarati Indian	GIH	India	Asia	1000 Genome Project Phase3
NA20905	Gujarati Indian	GIH	India	Asia	1000 Genome Project Phase3
NA20910	Gujarati Indian	GIH	India	Asia	1000 Genome Project Phase3
NA20911	Gujarati Indian	GIH	India	Asia	1000 Genome Project Phase3
NA21088	Gujarati Indian	GIH	India	Asia	1000 Genome Project Phase3
NA21097	Gujarati Indian	GIH	India	Asia	1000 Genome Project Phase3
NA21105	Gujarati Indian	GIH	India	Asia	1000 Genome Project Phase3
NA21109	Gujarati Indian	GIH	India	Asia	1000 Genome Project Phase3
NA21110	Gujarati Indian	GIH	India	Asia	1000 Genome Project Phase3
NA21114	Gujarati Indian	GIH	India	Asia	1000 Genome Project Phase3
NA21116	Gujarati Indian	GIH	India	Asia	1000 Genome Project Phase3
NA21125	Gujarati Indian	GIH	India	Asia	1000 Genome Project Phase3
NA21127	Gujarati Indian	GIH	India	Asia	1000 Genome Project Phase3
NA21128	Gujarati Indian	GIH	India	Asia	1000 Genome Project Phase3
NA21133	Gujarati Indian	GIH	India	Asia	1000 Genome Project Phase3
NA21141	Gujarati Indian	GIH	India	Asia	1000 Genome Project Phase3
References
1) Behar, D. M. et al. The genome-wide structure of the Jewish people. Nature 466, 238–242 (2010).
2) Behar, D. M. et al. No evidence from genome-wide data of a Khazar origin for the Ashkenazi Jews. Hum. Biol. 85, 859–900 (2013).
3) Kushniarevich, A. et al. Genetic Heritage of the Balto-Slavic Speaking Populations: A Synthesis of Autosomal, Mitochondrial and Y-Chromosomal Data. PLoS ONE 10, e0135820 (2015).
4) Li, J. Z. et al. Worldwide human relationships inferred from genome-wide patterns of variation. Science 319, 1100–1104 (2008).
5) Raghavan, M. et al. Upper Palaeolithic Siberian genome reveals dual ancestry of Native Americans. Nature 505, 87–91 (2014).
6) Rasmussen, M. et al. Ancient human genome sequence of an extinct Palaeo-Eskimo. Nature 463, 757–762 (2010).
7) Skoglund, P. et al. Genomic diversity and admixture differs for Stone-Age Scandinavian foragers and farmers. Science 344, 747–750 (2014).
8) Tambets, K. et al. Genes reveal traces of common recent demographic history for most of the Uralic-speaking populations. Genome Biol. 19, 139 (2018).
9) The 1000 Genomes Project Consortium. A global reference for human genetic variation. Nature 526, 68–74 (2015).
10) Yunusbayev, B. et al. The Caucasus as an asymmetric semipermeable barrier to ancient human migrations. Mol. Biol. Evol. 29, 359–365 (2012).
11) Yunusbayev, B. et al. The genetic legacy of the expansion of Turkic-speaking nomads across Eurasia. PLoS Genet. 11, e1005068 (2015).

## Sheet: Table S3.2
Table S3.2. Results of GLOBETROTTER admixture analysis of 13 Estonian clusters (Figure ED4).
Two main runs (with and without NULL standardization) and five downsampling runs are shown.
Inferred event types: one-date – a single date of admixture between two sources;
one-date-multiway – a single date of admixture between more than two sources;
uncertain – admixture is detected but difficult to describe.
See Supplementary Information 3.1 for details.
See Figure ED4 for abbreviations of source populations
FS population label	FS population name	type of GT run	inferred event	date of event, gens ago	date of event, years ago	proportion.source1	maxR2fit.1date	fit.quality.1event	fit.quality.2events	bestmatch.event1.source1	bestmatch.event1.source2	proportion.event2.source1	bestmatch.event2.source1	bestmatch.event2.source2
E1	E_1 (3);NW_3 (1);SE_4 (1);SE_5 (5);SE_6 (2);SW_4 (1)	main run, null.ind 1	one-date	18.0677	552.963	0.32	0.371262	0.997618	0.999892	Ru	Sl	0.22	Fr	Ba
E1	E_1 (3);NW_3 (1);SE_4 (1);SE_5 (5);SE_6 (2);SW_4 (1)	main run, null.ind 0	one-date	20.4309	621.495	0.29	0.420995	0.996513	0.999946	F1	Sl	0.2	Fr	Ba
E1	E_1 (3);NW_3 (1);SE_4 (1);SE_5 (5);SE_6 (2);SW_4 (1)	downsampling.5	one-date	14.5179	450.018	0.27	0.284699	0.978299	0.999881	F2	Sl	0.25	Sw	Ba
E1	E_1 (3);NW_3 (1);SE_4 (1);SE_5 (5);SE_6 (2);SW_4 (1)	downsampling.4	one-date-multiway	19.3993	591.581	0.29	0.409016	0.954984	0.999056	F2	Sl	0.3	Fr	Ba
E1	E_1 (3);NW_3 (1);SE_4 (1);SE_5 (5);SE_6 (2);SW_4 (1)	downsampling.3	unclear	18.5612	567.275	0.18	0.261848	0.97593	0.998527	F2	Sl	0.28	Fr	Ba
E1	E_1 (3);NW_3 (1);SE_4 (1);SE_5 (5);SE_6 (2);SW_4 (1)	downsampling.2	unclear	24.1847	730.356	0.27	0.233012	0.982991	0.997555	F2	Sl	0.28	Fr	Ba
E1	E_1 (3);NW_3 (1);SE_4 (1);SE_5 (5);SE_6 (2);SW_4 (1)	downsampling.1	unclear	24.6952	745.16	0.11	0.25252	0.884093	0.998691	F2	Sl	0.3	It	Ba
E2	E_1 (2);NE_1 (1);NE_2 (1);NW_1 (6);NW_2 (2);NW_3 (3)	main run, null.ind 1	one-date	17.1547	526.487	0.36	0.448124	0.99729	0.999954	F1	Sl	0.3	Sw	Ru
E2	E_1 (2);NE_1 (1);NE_2 (1);NW_1 (6);NW_2 (2);NW_3 (3)	main run, null.ind 0	one-date	16.4217	505.23	0.35	0.511596	0.998518	0.99997	F1	Sl	0.27	Sw	Ru
E2	E_1 (2);NE_1 (1);NE_2 (1);NW_1 (6);NW_2 (2);NW_3 (3)	downsampling.5	one-date	18.3959	562.482	0.3	0.360015	0.983389	0.999702	F2	Sl	0.37	Sw	Ru
E2	E_1 (2);NE_1 (1);NE_2 (1);NW_1 (6);NW_2 (2);NW_3 (3)	downsampling.4	one-date	20.489	623.181	0.27	0.408264	0.978152	0.999811	F2	Sl	0.37	Fr	Ba
E2	E_1 (2);NE_1 (1);NE_2 (1);NW_1 (6);NW_2 (2);NW_3 (3)	downsampling.3	one-date	19.4559	593.221	0.26	0.368698	0.98854	0.999873	F2	Sl	0.36	Sw	Ba
E2	E_1 (2);NE_1 (1);NE_2 (1);NW_1 (6);NW_2 (2);NW_3 (3)	downsampling.2	one-date	15.5043	478.624	0.27	0.390763	0.980019	0.999836	F2	Sl	0.35	Sw	Ru
E2	E_1 (2);NE_1 (1);NE_2 (1);NW_1 (6);NW_2 (2);NW_3 (3)	downsampling.1	one-date	14.8101	458.494	0.39	0.361467	0.983011	0.999654	F2	Sl	0.33	Sw	Ru
E3	SW_3 (9);SW_4 (3)	main run, null.ind 1	one-date	16.164	497.757	0.34	0.367261	0.998782	0.999998	F1	Ba	0.22	Fr	Ru
E3	SW_3 (9);SW_4 (3)	main run, null.ind 0	one-date	14.5664	451.425	0.34	0.473098	0.999084	0.999996	F1	Ba	0.17	Sw	Ru
E3	SW_3 (9);SW_4 (3)	downsampling.5	one-date	14.3248	444.418	0.2	0.320656	0.991682	0.999969	F2	Ba	0.28	Sw	Ru
E3	SW_3 (9);SW_4 (3)	downsampling.4	one-date	11	348	0.36	0.363754	0.992136	0.999957	F2	Ba	0.3	Sw	Ru
E3	SW_3 (9);SW_4 (3)	downsampling.3	one-date	16.9436	520.363	0.25	0.366956	0.99718	0.999928	F2	Ba	0.24	Sw	Ru
E3	SW_3 (9);SW_4 (3)	downsampling.2	one-date	15.2047	469.936	0.36	0.299455	0.992836	0.999942	F2	Ba	0.27	Br	Ru
E3	SW_3 (9);SW_4 (3)	downsampling.1	one-date	14.5179	450.018	0.26	0.348478	0.991087	0.999972	F2	Ba	0.29	Sw	Ru
E4	E_1 (3);NE_2 (7);NW_1 (3);NW_2 (5);NW_3 (60);NW_4 (17);SW_1 (2);SW_4 (7);SW_5 (3);SW_6 (4)	main run, null.ind 1	one-date	16.2926	501.486	0.39	0.881377	0.997161	0.999995	F1	Sl	0.31	Sw	Ru
E4	E_1 (3);NE_2 (7);NW_1 (3);NW_2 (5);NW_3 (60);NW_4 (17);SW_1 (2);SW_4 (7);SW_5 (3);SW_6 (4)	main run, null.ind 0	one-date	15.1303	467.779	0.38	0.877136	0.997621	0.999995	F1	Sl	0.28	Sw	Ru
E4	E_1 (3);NE_2 (7);NW_1 (3);NW_2 (5);NW_3 (60);NW_4 (17);SW_1 (2);SW_4 (7);SW_5 (3);SW_6 (4)	downsampling.5	one-date-multiway	16.6294	511.253	0.36	0.435699	0.936532	0.999988	F2	Ba	0.35	Br	Ru
E4	E_1 (3);NE_2 (7);NW_1 (3);NW_2 (5);NW_3 (60);NW_4 (17);SW_1 (2);SW_4 (7);SW_5 (3);SW_6 (4)	downsampling.4	one-date-multiway	16.6816	512.765	0.27	0.472998	0.957464	0.999987	F2	Sl	0.33	Fr	Ru
E4	E_1 (3);NE_2 (7);NW_1 (3);NW_2 (5);NW_3 (60);NW_4 (17);SW_1 (2);SW_4 (7);SW_5 (3);SW_6 (4)	downsampling.3	one-date-multiway	10.7516	340.795	0.28	0.403132	0.968594	0.999986	F2	Sl	0.32	Sw	Ru
E4	E_1 (3);NE_2 (7);NW_1 (3);NW_2 (5);NW_3 (60);NW_4 (17);SW_1 (2);SW_4 (7);SW_5 (3);SW_6 (4)	downsampling.2	one-date-multiway	21.1342	641.892	0.4	0.359444	0.950403	0.999987	F2	Ba	0.31	Fr	Ru
E4	E_1 (3);NE_2 (7);NW_1 (3);NW_2 (5);NW_3 (60);NW_4 (17);SW_1 (2);SW_4 (7);SW_5 (3);SW_6 (4)	downsampling.1	one-date	8.65625	280.031	0.34	0.531288	0.990757	0.999989	F2	Sl	0.33	Sw	Ru
E5	E_1 (17);E_2 (10);NE_2 (4);NW_3 (1);SE_4 (1);SE_6 (3)	main run, null.ind 1	one-date	15.0314	464.911	0.48	0.76361	0.999687	1	F1	Sl	0.21	Sw	Ru
E5	E_1 (17);E_2 (10);NE_2 (4);NW_3 (1);SE_4 (1);SE_6 (3)	main run, null.ind 0	one-date	14.0615	436.784	0.49	0.766713	0.999804	1	F1	Sl	0.14	Sw	Ru
E5	E_1 (17);E_2 (10);NE_2 (4);NW_3 (1);SE_4 (1);SE_6 (3)	downsampling.5	one-date	11.5383	363.611	0.39	0.515307	0.998464	0.99993	F2	Ba	0.32	Sw	Ru
E5	E_1 (17);E_2 (10);NE_2 (4);NW_3 (1);SE_4 (1);SE_6 (3)	downsampling.4	one-date	16.1128	496.27	0.38	0.518482	0.999023	0.999996	F2	Ba	0.33	Sw	Ru
E5	E_1 (17);E_2 (10);NE_2 (4);NW_3 (1);SE_4 (1);SE_6 (3)	downsampling.3	one-date	15.3042	472.822	0.35	0.387197	0.999194	0.999986	F2	Ba	0.3	Sw	Ru
E5	E_1 (17);E_2 (10);NE_2 (4);NW_3 (1);SE_4 (1);SE_6 (3)	downsampling.2	one-date	12.3556	387.311	0.43	0.478416	0.999202	0.999998	F2	Ba	0.29	Sw	Ru
E5	E_1 (17);E_2 (10);NE_2 (4);NW_3 (1);SE_4 (1);SE_6 (3)	downsampling.1	one-date	15.8577	488.873	0.34	0.518337	0.997163	0.999987	F2	Ba	0.34	Sw	Ru
E6	SW_1 (4);SW_2 (14)	main run, null.ind 1	one-date	15.807	487.402	0.16	0.549508	0.998651	0.999996	F2	Ba	0.2	Sw	Ru
E6	SW_1 (4);SW_2 (14)	main run, null.ind 0	one-date	13.6364	424.455	0.41	0.634437	0.999434	0.999999	F1	Ba	0.15	Sw	Ru
E6	SW_1 (4);SW_2 (14)	downsampling.5	one-date	14.133	438.858	0.4	0.37911	0.997554	0.999824	F2	Ba	0.27	Sw	Ru
E6	SW_1 (4);SW_2 (14)	downsampling.4	one-date	15.9085	490.348	0.39	0.445744	0.995895	0.999992	F2	Ba	0.31	Sw	Ru
E6	SW_1 (4);SW_2 (14)	downsampling.3	one-date	16.7338	514.28	0.31	0.401491	0.997335	0.999953	F2	Ba	0.26	Sw	Ru
E6	SW_1 (4);SW_2 (14)	downsampling.2	one-date	15.5294	479.352	0.34	0.501053	0.997842	0.999998	F2	Ba	0.3	Sw	Ru
E6	SW_1 (4);SW_2 (14)	downsampling.1	one-date	16.1128	496.27	0.31	0.501932	0.997857	0.999997	F2	Ba	0.27	Sw	Ru
E7	E_1 (2);E_2 (1);NE_1 (4);NE_2 (38);NW_3 (1);NW_4 (1)	main run, null.ind 1	one-date	14.5421	450.721	0.45	0.881755	0.999834	0.999998	F1	Sl	0.38	Sw	Ru
E7	E_1 (2);E_2 (1);NE_1 (4);NE_2 (38);NW_3 (1);NW_4 (1)	main run, null.ind 0	one-date	12.3306	386.588	0.43	0.871996	0.999936	0.999999	Sl	F1	0.26	Sw	Ru
E7	E_1 (2);E_2 (1);NE_1 (4);NE_2 (38);NW_3 (1);NW_4 (1)	downsampling.5	one-date	12.439	389.73	0.5	0.611909	0.999653	0.999992	Sl	F2	0.4	Sw	Ru
E7	E_1 (2);E_2 (1);NE_1 (4);NE_2 (38);NW_3 (1);NW_4 (1)	downsampling.4	one-date	8.79358	284.014	0.49	0.592006	0.999436	0.999996	F2	Sl	0.34	Sw	Ru
E7	E_1 (2);E_2 (1);NE_1 (4);NE_2 (38);NW_3 (1);NW_4 (1)	downsampling.3	one-date	8.69732	281.222	0.49	0.589636	0.999842	0.999991	F2	Sl	0.3	Sw	Ru
E7	E_1 (2);E_2 (1);NE_1 (4);NE_2 (38);NW_3 (1);NW_4 (1)	downsampling.2	one-date	13.8717	431.279	0.47	0.602244	0.999624	0.999996	F2	Sl	0.34	Sw	Ru
E7	E_1 (2);E_2 (1);NE_1 (4);NE_2 (38);NW_3 (1);NW_4 (1)	downsampling.1	one-date	14.0139	435.404	0.45	0.592545	0.99902	0.999948	F2	Sl	0.39	Sw	Ru
E8	NE_1 (7)	main run, null.ind 1	one-date	18.4509	564.077	0.45	0.34238	0.999931	0.999999	Ba	F1	0.35	Sw	Ru
E8	NE_1 (7)	main run, null.ind 0	one-date	17.049	523.42	0.41	0.496871	0.999946	1	Ba	F1	0.35	Sw	Ru
E8	NE_1 (7)	downsampling.5	one-date	17.6887	541.973	0.36	0.346818	0.999868	1	Sl	F2	0.4	Sw	Ru
E8	NE_1 (7)	downsampling.4	one-date	17.5544	538.078	0.39	0.349723	0.999879	0.999999	Sl	F2	0.37	Sw	Ru
E8	NE_1 (7)	downsampling.3	one-date	13.2725	413.902	0.38	0.378265	0.999931	0.999999	Sl	F2	0.37	Sw	Ru
E8	NE_1 (7)	downsampling.2	one-date	20.7224	629.95	0.41	0.313544	0.99988	0.999999	Ba	F2	0.38	Sw	Ru
E8	NE_1 (7)	downsampling.1	one-date	19.2301	586.674	0.44	0.318566	0.999885	0.999999	Ba	F2	0.37	Sw	Ru
E9	NW_3 (1);SW_7 (12)	main run, null.ind 1	one-date	30.869	924.201	0.28	0.320853	0.988436	0.999992	F1	Ba	0.29	Fr	Ba
E9	NW_3 (1);SW_7 (12)	main run, null.ind 0	one-date	31.3511	938.183	0.3	0.432444	0.992664	0.999996	F1	Ba	0.24	Fr	Ba
E9	NW_3 (1);SW_7 (12)	downsampling.5	one-date	28.2404	847.971	0.32	0.312151	0.975305	0.99992	F2	Ba	0.31	Fr	Ba
E9	NW_3 (1);SW_7 (12)	downsampling.4	one-date	32.6228	975.061	0.3	0.311931	0.989775	0.999914	F2	Ba	0.22	Fr	Ba
E9	NW_3 (1);SW_7 (12)	downsampling.3	one-date	31.0614	929.781	0.29	0.319693	0.996171	0.999934	F2	Ba	0.32	Fr	Ba
E9	NW_3 (1);SW_7 (12)	downsampling.2	one-date	34.4266	1027.37	0.3	0.311508	0.99436	0.999979	F2	Ba	0.26	Fr	Ba
E9	NW_3 (1);SW_7 (12)	downsampling.1	one-date	28.6085	858.646	0.29	0.335612	0.993643	0.999869	F2	Ba	0.33	Br	Ba
E10	SE_4 (9);SW_1 (1);SW_4 (4);SW_5 (11);SW_6 (16)	main run, null.ind 1	one-date	18.1768	556.126	0.33	0.553868	0.994643	0.999993	F1	Ba	0.16	Fr	Ba
E10	SE_4 (9);SW_1 (1);SW_4 (4);SW_5 (11);SW_6 (16)	main run, null.ind 0	one-date	17.3673	532.651	0.34	0.563764	0.995961	0.999993	F1	Ba	0.15	Fr	Ba
E10	SE_4 (9);SW_1 (1);SW_4 (4);SW_5 (11);SW_6 (16)	downsampling.5	unclear	21.6699	657.427	0.23	0.240895	0.982988	0.999913	F2	Ba	0.27	Sw	Ru
E10	SE_4 (9);SW_1 (1);SW_4 (4);SW_5 (11);SW_6 (16)	downsampling.4	unclear	29.1653	874.793	0.25	0.281195	0.989648	0.999442	F2	Ba	0.29	Sw	Ba
E10	SE_4 (9);SW_1 (1);SW_4 (4);SW_5 (11);SW_6 (16)	downsampling.3	unclear	13.3766	416.92	0.29	0.283002	0.995477	0.99996	F2	Ba	0.15	Br	Ba
E10	SE_4 (9);SW_1 (1);SW_4 (4);SW_5 (11);SW_6 (16)	downsampling.2	unclear	18.7828	573.701	0.22	0.261258	0.98316	0.999851	F2	Ba	0.23	Br	Ba
E10	SE_4 (9);SW_1 (1);SW_4 (4);SW_5 (11);SW_6 (16)	downsampling.1	one-date	35.2443	1051.09	0.24	0.316447	0.990038	0.999833	F2	Ba	0.38	Br	Ba
E11	E_1 (4);SE_4 (17);SE_7 (19)	main run, null.ind 1	one-date	14.8101	458.494	0.26	0.636096	0.997017	0.999999	F1	Ba	0.14	Fr	Ba
E11	E_1 (4);SE_4 (17);SE_7 (19)	main run, null.ind 0	one-date	13.9902	434.715	0.15	0.677431	0.997612	0.999999	F1	Ba	0.13	Fr	Ba
E11	E_1 (4);SE_4 (17);SE_7 (19)	downsampling.5	one-date	13.8481	430.594	0.17	0.348668	0.99553	0.999922	F2	Ba	0.2	Sw	Ru
E11	E_1 (4);SE_4 (17);SE_7 (19)	downsampling.4	one-date	15.3042	472.822	0.24	0.331152	0.986754	0.99987	F2	Ba	0.28	Sw	Ba
E11	E_1 (4);SE_4 (17);SE_7 (19)	downsampling.3	one-date	14.6636	454.245	0.18	0.352117	0.993596	0.999974	F2	Ba	0.26	Br	Ba
E11	E_1 (4);SE_4 (17);SE_7 (19)	downsampling.2	unclear	16.8385	517.316	0.29	0.267208	0.977037	0.999405	F2	Ba	0.21	Fr	Ba
E11	E_1 (4);SE_4 (17);SE_7 (19)	downsampling.1	unclear	11.3785	358.977	0.15	0.247045	0.995726	0.999887	F2	Ba	0.21	Sw	Ru
E12	SE_1 (5);SE_2 (29);SE_3 (1);SE_6 (12);SE_7 (11)	main run, null.ind 1	one-date	19.0337	580.979	0.28	0.640598	0.985874	0.999994	F1	Ba	0.1	It	Ba
E12	SE_1 (5);SE_2 (29);SE_3 (1);SE_6 (12);SE_7 (11)	main run, null.ind 0	one-date	19.0617	581.79	0.17	0.608207	0.989702	0.999992	F1	Ba	0.09	It	Ba
E12	SE_1 (5);SE_2 (29);SE_3 (1);SE_6 (12);SE_7 (11)	downsampling.5	unclear	19.0058	580.167	0.18	0.226891	0.993324	0.998731	F2	Ba	0.24	Br	Ba
E12	SE_1 (5);SE_2 (29);SE_3 (1);SE_6 (12);SE_7 (11)	downsampling.4	one-date	12.025	377.725	0.19	0.25594	0.993579	0.999936	F2	Ba	0.21	Sp	Ba
E12	SE_1 (5);SE_2 (29);SE_3 (1);SE_6 (12);SE_7 (11)	downsampling.3	unclear	12.8266	400.97	0.35	0.270501	0.99719	0.999951	F2	Ba	0.12	Fr	Ba
E12	SE_1 (5);SE_2 (29);SE_3 (1);SE_6 (12);SE_7 (11)	downsampling.2	one-date	25.5583	770.191	0.19	0.318651	0.998816	0.99991	F2	Ba	0.19	Sp	Ba
E12	SE_1 (5);SE_2 (29);SE_3 (1);SE_6 (12);SE_7 (11)	downsampling.1	one-date	28.4241	853.299	0.13	0.320012	0.985872	0.999738	F2	Ba	0.36	Fr	Ba
E13	SE_1 (13);SE_3 (42)	main run, null.ind 1	one-date	19.3146	589.125	0.08	0.573408	0.973468	0.999996	F1	Ba	0.03	Yo	Ba
E13	SE_1 (13);SE_3 (42)	main run, null.ind 0	one-date	18.6718	570.483	0.15	0.582602	0.979148	0.999993	F1	Ba	0.03	Yo	Ba
E13	SE_1 (13);SE_3 (42)	downsampling.5	unclear	25.5583	770.191	0.15	0.231184	0.996325	0.999667	F2	Ba	0.37	Ru	Ba
E13	SE_1 (13);SE_3 (42)	downsampling.4	unclear	22.6396	685.549	0.15	0.203464	0.996773	0.999741	F2	Ba	0.13	Ar	Ba
E13	SE_1 (13);SE_3 (42)	downsampling.3	unclear	23.1328	699.851	0.13	0.206741	0.996113	0.99989	F2	Ba	0.29	Ru	Ba
E13	SE_1 (13);SE_3 (42)	downsampling.2	one-date-multiway	30.773	921.418	0.1	0.45792	0.957916	0.999573	F2	Ba	0.35	Ba	Ru
E13	SE_1 (13);SE_3 (42)	downsampling.1	unclear	32.0326	957.946	0.38	0.195768	0.794557	0.981963	Ru	Ba	0.22	Ba	Ru

## Sheet: Table S3.3
Table S3.3. Total variation distance (TVD) between CP/FS groups
Values below 0.1 are highlighted
	Yoruba Africans, YRI (25)	Nganasans (13)	Yakuts (15)	Mongolians (9)	Han Chinese, CHB (25)	Bashkirs (14)	Gujarati Indians,GIH (25)	Mansis (9)	Tatars (14)	Chuvash (16)	Maris (15)	Komi (14)	Udmurts (14)	Saami, Sweden (15)	Saami, Kola (8)	Karelians (14)	Vepsas (2)	Vepsas (9);Karelians (1)	Finns (14)	Finns (25)	E1	Poles (1);Lithuanians (9);Latvians (2)	E2	E3	E4	E5	E6	E7	E8	E9	E10	E11	E12	E13	Spanish Iberians, IBS (25)	Italian Toscani, TSI (25)	Armenians (14)	Lezgins (14)	Erza (10)	Rusians North (4)	Russians West (8);Poles (1);Russians North (3)	Russians North (23)	Belarusians (18);Poles (13);Ukranians (18);Russians South (15);Russians West (9);Lithuanians (1)	British, GBR (25);Germans (4)	French (20);Germans (1)	Hungarians (15);Germans (1)	Swedes (15)
Yoruba Africans, YRI (25)	0	0.69903	0.670887	0.653192	0.651507	0.655862	0.64961	0.658308	0.656656	0.658856	0.66546	0.66492	0.663481	0.716386	0.685315	0.686319	0.731717	0.684556	0.680713	0.686484	0.672376	0.674301	0.673626	0.6764	0.676434	0.677155	0.677116	0.678233	0.679113	0.676704	0.676856	0.676266	0.676611	0.676592	0.652489	0.656746	0.650857	0.653705	0.661834	0.678649	0.667556	0.668699	0.665944	0.665869	0.660834	0.662027	0.668086
Nganasans (13)	0.69903	0	0.388917	0.402719	0.426907	0.457322	0.536374	0.484568	0.50815	0.526989	0.531061	0.536518	0.526897	0.643825	0.590616	0.600569	0.668712	0.594944	0.593483	0.602937	0.577934	0.581629	0.580284	0.582486	0.584071	0.583956	0.584095	0.586833	0.588956	0.582802	0.583132	0.582477	0.581625	0.581157	0.576883	0.572322	0.554101	0.550277	0.550989	0.573764	0.563503	0.559767	0.573604	0.579175	0.574786	0.56936	0.581297
Yakuts (15)	0.670887	0.388917	0	0.265926	0.307483	0.391383	0.48504	0.444336	0.463792	0.489565	0.498366	0.505035	0.496086	0.625183	0.563407	0.57103	0.648615	0.564531	0.559411	0.572572	0.539893	0.543513	0.542855	0.546238	0.547306	0.547582	0.547743	0.551239	0.554005	0.546269	0.546518	0.545774	0.545076	0.544914	0.531751	0.526948	0.509661	0.506482	0.511907	0.544085	0.526879	0.526325	0.531344	0.535978	0.531307	0.525307	0.540015
Mongolians (9)	0.653192	0.402719	0.265926	0	0.14705	0.210726	0.341558	0.283943	0.299071	0.331483	0.348234	0.345759	0.34071	0.587605	0.44519	0.447285	0.589088	0.438753	0.42744	0.445067	0.393191	0.40045	0.399688	0.404624	0.405745	0.406148	0.406029	0.414074	0.416952	0.403056	0.402887	0.402606	0.4011	0.400233	0.386666	0.37523	0.352565	0.34732	0.354589	0.410014	0.374427	0.370083	0.386692	0.392744	0.383463	0.378823	0.398517
Han Chinese, CHB (25)	0.651507	0.426907	0.307483	0.14705	0	0.302281	0.388829	0.367773	0.384338	0.413166	0.426739	0.429294	0.422401	0.606438	0.503555	0.508493	0.614055	0.501663	0.491914	0.509467	0.463749	0.467369	0.467149	0.471264	0.47179	0.472162	0.472338	0.478734	0.481639	0.47046	0.470887	0.470281	0.469605	0.469336	0.446717	0.438093	0.407871	0.407136	0.434742	0.479695	0.450322	0.449863	0.4552	0.45906	0.449021	0.445115	0.465574
Bashkirs (14)	0.655862	0.457322	0.391383	0.210726	0.302281	0	0.301344	0.183635	0.189406	0.226243	0.267794	0.245268	0.250983	0.571246	0.389742	0.373735	0.568627	0.362729	0.344324	0.368989	0.307249	0.31559	0.314964	0.320805	0.321136	0.321302	0.321971	0.329628	0.331845	0.318055	0.317953	0.317464	0.315809	0.31458	0.306828	0.299875	0.279978	0.273537	0.263851	0.330491	0.287833	0.279266	0.300006	0.309143	0.301486	0.293737	0.314207
Gujarati Indians,GIH (25)	0.64961	0.536374	0.48504	0.341558	0.388829	0.301344	0	0.32591	0.292424	0.335717	0.381009	0.344857	0.369597	0.594762	0.43162	0.426692	0.590207	0.416764	0.382357	0.411902	0.353631	0.359989	0.358267	0.3656	0.36403	0.366664	0.366173	0.37154	0.377815	0.36324	0.364496	0.363997	0.364651	0.365315	0.308682	0.298863	0.264471	0.269607	0.324477	0.39513	0.34529	0.350616	0.339765	0.330814	0.317461	0.32034	0.342134
Mansis (9)	0.658308	0.484568	0.444336	0.283943	0.367773	0.183635	0.32591	0	0.105157	0.166335	0.260426	0.111786	0.216096	0.53221	0.326366	0.2726	0.528603	0.255527	0.227202	0.274914	0.197146	0.207252	0.200016	0.202744	0.20346	0.203367	0.205153	0.209272	0.212051	0.203126	0.20358	0.202024	0.202483	0.20131	0.243884	0.237941	0.228955	0.221844	0.163556	0.206887	0.172533	0.158724	0.196399	0.230416	0.226066	0.205616	0.211361
Tatars (14)	0.656656	0.50815	0.463792	0.299071	0.384338	0.189406	0.292424	0.105157	0	0.131623	0.228954	0.139825	0.225113	0.542693	0.346647	0.298696	0.537368	0.281427	0.229458	0.295064	0.168478	0.177786	0.176194	0.183034	0.182784	0.184532	0.184486	0.194642	0.200119	0.179284	0.179835	0.179396	0.178073	0.177179	0.187831	0.181861	0.175847	0.171033	0.12358	0.229423	0.146852	0.144339	0.159597	0.174779	0.169849	0.153689	0.17317
Chuvash (16)	0.658856	0.526989	0.489565	0.331483	0.413166	0.226243	0.335717	0.166335	0.131623	0	0.125939	0.190682	0.244166	0.554045	0.361579	0.322561	0.550738	0.309	0.283643	0.320728	0.246796	0.253724	0.253161	0.258119	0.25845	0.258616	0.259285	0.266942	0.26916	0.255369	0.255267	0.254778	0.253247	0.252381	0.261131	0.254604	0.242066	0.234275	0.206834	0.273288	0.228448	0.219393	0.241834	0.255771	0.250821	0.241653	0.256367
Maris (15)	0.66546	0.531061	0.498366	0.348234	0.426739	0.267794	0.381009	0.260426	0.228954	0.125939	0	0.278296	0.260524	0.571514	0.387646	0.38315	0.56803	0.375193	0.369728	0.387109	0.340493	0.347495	0.346564	0.349056	0.350227	0.349563	0.350247	0.356763	0.358134	0.346975	0.347107	0.346242	0.344448	0.342913	0.353551	0.347132	0.332959	0.326513	0.302308	0.348434	0.323022	0.311144	0.338005	0.352025	0.346976	0.337824	0.352632
Komi (14)	0.66492	0.536518	0.505035	0.345759	0.429294	0.245268	0.344857	0.111786	0.139825	0.190682	0.278296	0	0.197792	0.533363	0.318492	0.257981	0.517088	0.240696	0.21356	0.265802	0.174151	0.190215	0.180017	0.184752	0.186542	0.183629	0.185702	0.193658	0.196219	0.182563	0.181198	0.180893	0.179746	0.178337	0.240578	0.235554	0.234649	0.227383	0.158039	0.187503	0.149732	0.135367	0.183181	0.221481	0.218698	0.197483	0.202674
Udmurts (14)	0.663481	0.526897	0.496086	0.34071	0.422401	0.250983	0.369597	0.216096	0.225113	0.244166	0.260524	0.197792	0	0.56862	0.385236	0.368317	0.564765	0.357969	0.351361	0.369494	0.319889	0.326907	0.326415	0.329917	0.330965	0.330516	0.331199	0.337715	0.3393	0.327927	0.327997	0.327043	0.3254	0.323866	0.339493	0.332635	0.320836	0.314502	0.280289	0.321051	0.29826	0.284207	0.316003	0.335112	0.329784	0.315822	0.332507
Saami, Sweden (15)	0.716386	0.643825	0.625183	0.587605	0.606438	0.571246	0.594762	0.53221	0.542693	0.554045	0.571514	0.533363	0.56862	0	0.427939	0.511566	0.57006	0.514682	0.508328	0.500372	0.52915	0.539089	0.524991	0.52462	0.524147	0.524244	0.525645	0.519079	0.517581	0.527742	0.528622	0.527473	0.529376	0.529724	0.554087	0.554697	0.562503	0.560988	0.541175	0.517624	0.525976	0.526198	0.542002	0.541262	0.543388	0.543528	0.528004
Saami, Kola (8)	0.685315	0.590616	0.563407	0.44519	0.503555	0.389742	0.43162	0.326366	0.346647	0.361579	0.387646	0.318492	0.385236	0.427939	0	0.261912	0.502055	0.262162	0.255799	0.252807	0.300395	0.332383	0.274583	0.276122	0.274008	0.271865	0.276148	0.26456	0.263776	0.287459	0.292271	0.288375	0.297302	0.299991	0.366197	0.366005	0.374869	0.372164	0.338615	0.264386	0.296926	0.296366	0.336948	0.346486	0.34964	0.344984	0.308406
Karelians (14)	0.686319	0.600569	0.57103	0.447285	0.508493	0.373735	0.426692	0.2726	0.298696	0.322561	0.38315	0.257981	0.368317	0.511566	0.261912	0	0.460813	0.0825879	0.134538	0.135054	0.235483	0.267873	0.208026	0.208625	0.202528	0.189945	0.205557	0.157198	0.1462	0.221115	0.224568	0.221293	0.230859	0.233185	0.326712	0.326619	0.338384	0.336251	0.280998	0.168751	0.230034	0.229027	0.274112	0.30284	0.306799	0.29121	0.258416
Vepsas (2)	0.731717	0.668712	0.648615	0.589088	0.614055	0.568627	0.590207	0.528603	0.537368	0.550738	0.56803	0.517088	0.564765	0.57006	0.502055	0.460813	0	0.440264	0.48786	0.483282	0.511967	0.521327	0.505416	0.508069	0.506153	0.5031	0.506592	0.494942	0.494373	0.510948	0.510767	0.509731	0.511876	0.512066	0.54647	0.54731	0.556203	0.55516	0.531528	0.483384	0.503621	0.502606	0.525704	0.533353	0.535718	0.532413	0.520512
Vepsas (9);Karelians (1)	0.684556	0.594944	0.564531	0.438753	0.501663	0.362729	0.416764	0.255527	0.281427	0.309	0.375193	0.240696	0.357969	0.514682	0.262162	0.0825879	0.440264	0	0.14143	0.150235	0.216599	0.248592	0.189864	0.190847	0.185355	0.172568	0.187663	0.152349	0.14982	0.203187	0.206642	0.203299	0.211945	0.213797	0.31082	0.310546	0.322311	0.320293	0.263346	0.144818	0.204775	0.203768	0.254904	0.286948	0.290907	0.275137	0.242524
Finns (14)	0.680713	0.593483	0.559411	0.42744	0.491914	0.344324	0.382357	0.227202	0.229458	0.283643	0.369728	0.21356	0.351361	0.508328	0.255799	0.134538	0.48786	0.14143	0	0.0743165	0.164128	0.196434	0.133245	0.132416	0.126108	0.116244	0.130104	0.0802745	0.0665145	0.146964	0.151495	0.147538	0.158773	0.161879	0.242969	0.243009	0.259714	0.258185	0.211093	0.145269	0.163988	0.168769	0.202565	0.21856	0.222572	0.210161	0.174641
Finns (25)	0.686484	0.602937	0.572572	0.445067	0.509467	0.368989	0.411902	0.274914	0.295064	0.320728	0.387109	0.265802	0.369494	0.500372	0.252807	0.135054	0.483282	0.150235	0.0743165	0	0.237274	0.267693	0.207549	0.206478	0.200177	0.190065	0.204115	0.154051	0.139255	0.220975	0.225507	0.22157	0.232477	0.235	0.312589	0.313185	0.32552	0.3237	0.28221	0.184885	0.23485	0.236504	0.274621	0.289338	0.29335	0.283338	0.246167
E1	0.672376	0.577934	0.539893	0.393191	0.463749	0.307249	0.353631	0.197146	0.168478	0.246796	0.340493	0.174151	0.319889	0.52915	0.300395	0.235483	0.511967	0.216599	0.164128	0.237274	0	0.0435129	0.0331786	0.0353171	0.0418885	0.0482399	0.0356611	0.0842017	0.0980606	0.0235706	0.0182473	0.0202847	0.0175926	0.0191871	0.179619	0.175887	0.194112	0.193714	0.0840522	0.174808	0.0501697	0.0885657	0.0416818	0.14656	0.147414	0.0893129	0.0978872
Poles (1);Lithuanians (9);Latvians (2)	0.674301	0.581629	0.543513	0.40045	0.467369	0.31559	0.359989	0.207252	0.177786	0.253724	0.347495	0.190215	0.326907	0.539089	0.332383	0.267873	0.521327	0.248592	0.196434	0.267693	0.0435129	0	0.0700531	0.0676172	0.0762035	0.0807781	0.0679558	0.116292	0.130764	0.0540801	0.049334	0.051699	0.0408014	0.0389376	0.188914	0.185784	0.202814	0.202997	0.0935725	0.208471	0.0762382	0.113216	0.0362391	0.157179	0.157522	0.0997189	0.127406
E2	0.673626	0.580284	0.542855	0.399688	0.467149	0.314964	0.358267	0.200016	0.176194	0.253161	0.346564	0.180017	0.326415	0.524991	0.274583	0.208026	0.505416	0.189864	0.133245	0.207549	0.0331786	0.0700531	0	0.0161602	0.0147701	0.0199389	0.0160353	0.0537727	0.0695584	0.0208338	0.0267707	0.0237851	0.0382959	0.0431924	0.182002	0.178647	0.199328	0.198434	0.0947241	0.154695	0.0510237	0.0868489	0.0702831	0.148627	0.149481	0.0935548	0.0964288
E3	0.6764	0.582486	0.546238	0.404624	0.471264	0.320805	0.3656	0.202744	0.183034	0.258119	0.349056	0.184752	0.329917	0.52462	0.276122	0.208625	0.508069	0.190847	0.132416	0.206478	0.0353171	0.0676172	0.0161602	0	0.013324	0.0201653	0.00709715	0.0532225	0.0687917	0.0161362	0.0213886	0.0179616	0.031345	0.0360149	0.191663	0.188995	0.209571	0.208343	0.10215	0.159501	0.059727	0.0950489	0.0742598	0.158333	0.159186	0.103276	0.105016
E4	0.676434	0.584071	0.547306	0.405745	0.47179	0.321136	0.36403	0.20346	0.182784	0.25845	0.350227	0.186542	0.330965	0.524147	0.274008	0.202528	0.506153	0.185355	0.126108	0.200177	0.0418885	0.0762035	0.0147701	0.013324	0	0.0140169	0.011266	0.0464409	0.0621314	0.0245277	0.0296689	0.0269939	0.0415748	0.0469579	0.187184	0.185043	0.205717	0.204666	0.102147	0.159189	0.0591711	0.094621	0.079171	0.154069	0.154922	0.099509	0.100752
E5	0.677155	0.583956	0.547582	0.406148	0.472162	0.321302	0.366664	0.203367	0.184532	0.258616	0.349563	0.183629	0.330516	0.524244	0.271865	0.189945	0.5031	0.172568	0.116244	0.190065	0.0482399	0.0807781	0.0199389	0.0201653	0.0140169	0	0.0159739	0.0363159	0.0518792	0.0315221	0.0356934	0.031645	0.0431904	0.0467718	0.198891	0.195628	0.215151	0.214231	0.106774	0.153352	0.0587779	0.0905942	0.0867385	0.165833	0.166686	0.110649	0.112516
E6	0.677116	0.584095	0.547743	0.406029	0.472338	0.321971	0.366173	0.205153	0.184486	0.259285	0.350247	0.185702	0.331199	0.525645	0.276148	0.205557	0.506592	0.187663	0.130104	0.204115	0.0356611	0.0679558	0.0160353	0.00709715	0.011266	0.0159739	0	0.0504936	0.065947	0.0176158	0.0220717	0.0187876	0.0322518	0.0367801	0.193151	0.19002	0.210044	0.209197	0.103679	0.159878	0.05948	0.0943458	0.0753454	0.160017	0.160871	0.104891	0.10719
E7	0.678233	0.586833	0.551239	0.414074	0.478734	0.329628	0.37154	0.209272	0.194642	0.266942	0.356763	0.193658	0.337715	0.519079	0.26456	0.157198	0.494942	0.152349	0.0802745	0.154051	0.0842017	0.116292	0.0537727	0.0532225	0.0464409	0.0363159	0.0504936	0	0.0188934	0.0670169	0.0714932	0.067575	0.0786857	0.0817501	0.208103	0.205793	0.227444	0.227464	0.133256	0.147495	0.086186	0.100321	0.122639	0.175291	0.17685	0.139235	0.121961
E8	0.679113	0.588956	0.554005	0.416952	0.481639	0.331845	0.377815	0.212051	0.200119	0.26916	0.358134	0.196219	0.3393	0.517581	0.263776	0.1462	0.494373	0.14982	0.0665145	0.139255	0.0980606	0.130764	0.0695584	0.0687917	0.0621314	0.0518792	0.065947	0.0188934	0	0.0818554	0.0865903	0.0824117	0.0933211	0.0957868	0.217786	0.214947	0.235613	0.235607	0.146202	0.146906	0.099381	0.109491	0.136884	0.185029	0.18607	0.1532	0.131595
E9	0.676704	0.582802	0.546269	0.403056	0.47046	0.318055	0.36324	0.203126	0.179284	0.255369	0.346975	0.182563	0.327927	0.527742	0.287459	0.221115	0.510948	0.203187	0.146964	0.220975	0.0235706	0.0540801	0.0208338	0.0161362	0.0245277	0.0315221	0.0176158	0.0670169	0.0818554	0	0.00833446	0.0074511	0.0190782	0.0237254	0.188388	0.185225	0.205319	0.204483	0.0968654	0.166599	0.0589989	0.0949366	0.0622382	0.155116	0.155969	0.0995886	0.103606
E10	0.676856	0.583132	0.546518	0.402887	0.470887	0.317953	0.364496	0.20358	0.179835	0.255267	0.347107	0.181198	0.327997	0.528622	0.292271	0.224568	0.510767	0.206642	0.151495	0.225507	0.0182473	0.049334	0.0267707	0.0213886	0.0296689	0.0356934	0.0220717	0.0714932	0.0865903	0.00833446	0	0.00534924	0.0128756	0.018029	0.189938	0.186782	0.206605	0.205521	0.0979655	0.169686	0.0576686	0.094062	0.0577159	0.156691	0.157553	0.100859	0.10583
E11	0.676266	0.582477	0.545774	0.402606	0.470281	0.317464	0.363997	0.202024	0.179396	0.254778	0.346242	0.180893	0.327043	0.527473	0.288375	0.221293	0.509731	0.203299	0.147538	0.22157	0.0202847	0.051699	0.0237851	0.0179616	0.0269939	0.031645	0.0187876	0.067575	0.0824117	0.0074511	0.00534924	0	0.0148838	0.0201209	0.190834	0.187647	0.207411	0.206631	0.0979868	0.166768	0.0565664	0.0924755	0.0604353	0.157776	0.158629	0.101839	0.106317
E12	0.676611	0.581625	0.545076	0.4011	0.469605	0.315809	0.364651	0.202483	0.178073	0.253247	0.344448	0.179746	0.3254	0.529376	0.297302	0.230859	0.511876	0.211945	0.158773	0.232477	0.0175926	0.0408014	0.0382959	0.031345	0.0415748	0.0431904	0.0322518	0.0786857	0.0933211	0.0190782	0.0128756	0.0148838	0	0.00631039	0.194276	0.190971	0.210303	0.209642	0.096045	0.173056	0.0581664	0.0934386	0.0521794	0.161182	0.162035	0.104784	0.111611
E13	0.676592	0.581157	0.544914	0.400233	0.469336	0.31458	0.365315	0.20131	0.177179	0.252381	0.342913	0.178337	0.323866	0.529724	0.299991	0.233185	0.512066	0.213797	0.161879	0.235	0.0191871	0.0389376	0.0431924	0.0360149	0.0469579	0.0467718	0.0367801	0.0817501	0.0957868	0.0237254	0.018029	0.0201209	0.00631039	0	0.196725	0.193461	0.211899	0.211403	0.0959184	0.17518	0.0590421	0.0932624	0.0505798	0.163278	0.164131	0.106922	0.113682
Spanish Iberians, IBS (25)	0.652489	0.576883	0.531751	0.386666	0.446717	0.306828	0.308682	0.243884	0.187831	0.261131	0.353551	0.240578	0.339493	0.554087	0.366197	0.326712	0.54647	0.31082	0.242969	0.312589	0.179619	0.188914	0.182002	0.191663	0.187184	0.198891	0.193151	0.208103	0.217786	0.188388	0.189938	0.190834	0.194276	0.196725	0	0.046267	0.0899946	0.115135	0.174206	0.272505	0.18596	0.205787	0.156936	0.0671851	0.0419223	0.0959586	0.10331
Italian Toscani, TSI (25)	0.656746	0.572322	0.526948	0.37523	0.438093	0.299875	0.298863	0.237941	0.181861	0.254604	0.347132	0.235554	0.332635	0.554697	0.366005	0.326619	0.54731	0.310546	0.243009	0.313185	0.175887	0.185784	0.178647	0.188995	0.185043	0.195628	0.19002	0.205793	0.214947	0.185225	0.186782	0.187647	0.190971	0.193461	0.046267	0	0.0672123	0.0938325	0.167194	0.271617	0.181216	0.201058	0.152905	0.0728565	0.0504675	0.0915413	0.106675
Armenians (14)	0.650857	0.554101	0.509661	0.352565	0.407871	0.279978	0.264471	0.228955	0.175847	0.242066	0.332959	0.234649	0.320836	0.562503	0.374869	0.338384	0.556203	0.322311	0.259714	0.32552	0.194112	0.202814	0.199328	0.209571	0.205717	0.215151	0.210044	0.227444	0.235613	0.205319	0.206605	0.207411	0.210303	0.211899	0.0899946	0.0672123	0	0.0467606	0.173551	0.279942	0.193126	0.2125	0.170923	0.115725	0.0967837	0.11569	0.142105
Lezgins (14)	0.653705	0.550277	0.506482	0.34732	0.407136	0.273537	0.269607	0.221844	0.171033	0.234275	0.326513	0.227383	0.314502	0.560988	0.372164	0.336251	0.55516	0.320293	0.258185	0.3237	0.193714	0.202997	0.198434	0.208343	0.204666	0.214231	0.209197	0.227464	0.235607	0.204483	0.205521	0.206631	0.209642	0.211403	0.115135	0.0938325	0.0467606	0	0.17007	0.276104	0.189958	0.20902	0.17164	0.130314	0.114012	0.119844	0.149485
Erza (10)	0.661834	0.550989	0.511907	0.354589	0.434742	0.263851	0.324477	0.163556	0.12358	0.206834	0.302308	0.158039	0.280289	0.541175	0.338615	0.280998	0.531528	0.263346	0.211093	0.28221	0.0840522	0.0935725	0.0947241	0.10215	0.102147	0.106774	0.103679	0.133256	0.146202	0.0968654	0.0979655	0.0979868	0.096045	0.0959184	0.174206	0.167194	0.173551	0.17007	0	0.213905	0.0710062	0.103999	0.0753148	0.150794	0.144727	0.0870546	0.130965
Rusians North (4)	0.678649	0.573764	0.544085	0.410014	0.479695	0.330491	0.39513	0.206887	0.229423	0.273288	0.348434	0.187503	0.321051	0.517624	0.264386	0.168751	0.483384	0.144818	0.145269	0.184885	0.174808	0.208471	0.154695	0.159501	0.159189	0.153352	0.159878	0.147495	0.146906	0.166599	0.169686	0.166768	0.173056	0.17518	0.272505	0.271617	0.279942	0.276104	0.213905	0	0.1525	0.146717	0.212109	0.246475	0.249953	0.232004	0.203258
Russians West (8);Poles (1);Russians North (3)	0.667556	0.563503	0.526879	0.374427	0.450322	0.287833	0.34529	0.172533	0.146852	0.228448	0.323022	0.149732	0.29826	0.525976	0.296926	0.230034	0.503621	0.204775	0.163988	0.23485	0.0501697	0.0762382	0.0510237	0.059727	0.0591711	0.0587779	0.05948	0.086186	0.099381	0.0589989	0.0576686	0.0565664	0.0581664	0.0590421	0.18596	0.181216	0.193126	0.189958	0.0710062	0.1525	0	0.0460796	0.0723382	0.154112	0.152573	0.0959576	0.114815
Russians North (23)	0.668699	0.559767	0.526325	0.370083	0.449863	0.279266	0.350616	0.158724	0.144339	0.219393	0.311144	0.135367	0.284207	0.526198	0.296366	0.229027	0.502606	0.203768	0.168769	0.236504	0.0885657	0.113216	0.0868489	0.0950489	0.094621	0.0905942	0.0943458	0.100321	0.109491	0.0949366	0.094062	0.0924755	0.0934386	0.0932624	0.205787	0.201058	0.2125	0.20902	0.103999	0.146717	0.0460796	0	0.112384	0.174805	0.172582	0.131723	0.13578
Belarusians (18);Poles (13);Ukranians (18);Russians South (15);Russians West (9);Lithuanians (1)	0.665944	0.573604	0.531344	0.386692	0.4552	0.300006	0.339765	0.196399	0.159597	0.241834	0.338005	0.183181	0.316003	0.542002	0.336948	0.274112	0.525704	0.254904	0.202565	0.274621	0.0416818	0.0362391	0.0702831	0.0742598	0.079171	0.0867385	0.0753454	0.122639	0.136884	0.0622382	0.0577159	0.0604353	0.0521794	0.0505798	0.156936	0.152905	0.170923	0.17164	0.0753148	0.212109	0.0723382	0.112384	0	0.128013	0.125384	0.065674	0.105761
British, GBR (25);Germans (4)	0.665869	0.579175	0.535978	0.392744	0.45906	0.309143	0.330814	0.230416	0.174779	0.255771	0.352025	0.221481	0.335112	0.541262	0.346486	0.30284	0.533353	0.286948	0.21856	0.289338	0.14656	0.157179	0.148627	0.158333	0.154069	0.165833	0.160017	0.175291	0.185029	0.155116	0.156691	0.157776	0.161182	0.163278	0.0671851	0.0728565	0.115725	0.130314	0.150794	0.246475	0.154112	0.174805	0.128013	0	0.029973	0.074306	0.0629217
French (20);Germans (1)	0.660834	0.574786	0.531307	0.383463	0.449021	0.301486	0.317461	0.226066	0.169849	0.250821	0.346976	0.218698	0.329784	0.543388	0.34964	0.306799	0.535718	0.290907	0.222572	0.29335	0.147414	0.157522	0.149481	0.159186	0.154922	0.166686	0.160871	0.17685	0.18607	0.155969	0.157553	0.158629	0.162035	0.164131	0.0419223	0.0504675	0.0967837	0.114012	0.144727	0.249953	0.152573	0.172582	0.125384	0.029973	0	0.0649153	0.0673958
Hungarians (15);Germans (1)	0.662027	0.56936	0.525307	0.378823	0.445115	0.293737	0.32034	0.205616	0.153689	0.241653	0.337824	0.197483	0.315822	0.543528	0.344984	0.29121	0.532413	0.275137	0.210161	0.283338	0.0893129	0.0997189	0.0935548	0.103276	0.099509	0.110649	0.104891	0.139235	0.1532	0.0995886	0.100859	0.101839	0.104784	0.106922	0.0959586	0.0915413	0.11569	0.119844	0.0870546	0.232004	0.0959576	0.131723	0.065674	0.074306	0.0649153	0	0.0709845
Swedes (15)	0.668086	0.581297	0.540015	0.398517	0.465574	0.314207	0.342134	0.211361	0.17317	0.256367	0.352632	0.202674	0.332507	0.528004	0.308406	0.258416	0.520512	0.242524	0.174641	0.246167	0.0978872	0.127406	0.0964288	0.105016	0.100752	0.112516	0.10719	0.121961	0.131595	0.103606	0.10583	0.106317	0.111611	0.113682	0.10331	0.106675	0.142105	0.149485	0.130965	0.203258	0.114815	0.13578	0.105761	0.0629217	0.0673958	0.0709845	0

[truncated: 14 more sheets: Table S3.4, Table S4.1, Table S5.1, Table S5.2, Table S5.3, Table S5.4, Table S5.5, Table S5.6, Table S5.7, Table S5.8, Table S5.9, Table S5.10, Table S5.11, Table S5.12]
